# Supplementary material for: Depression and suicide risk prediction models using blood-derived multi-omics data
Source: Transl Psychiatry. 2019 Oct 17;9:262. doi: 10.1038/s41398-019-0595-2 (PMC6797735; doi:10.1038/s41398-019-0595-2)
Supplement: Supplementary file 2 — Table S1. Baseline sample characteristics (sample by sample) [file 41398_2019_595_MOESM2_ESM.xlsx]

## Sheet: Sheet1
Table S1. Baseline sample characteristics (sample by sample)
Sample ID	Group	Age	Sex	Past history of depression	Past history of suicide attempt	Family history of depression	Family history of suicide attempt	Antidepressant use	HAM17 score	SSI score
MSDP021	Major depressive disorder patient	29	Male	Yes	No	Yes	No	Yes	4	2
MSDP023	Major depressive disorder patient	20	Male	Yes	No	Yes	No	Yes	10	20
MSDP025	Major depressive disorder patient	26	Male	Yes	No	No	No	Yes	11	0
MSDP026	Major depressive disorder patient	51	Male	Yes	No	No	No	Yes	2	3
MSDP027	Major depressive disorder patient	20	Male	Yes	No	No	No	Yes	7	20
MSDP028	Major depressive disorder patient	25	Female	No	No	No	No	Yes	10	14
MSDP029	Major depressive disorder patient	48	Female	Yes	No	Yes	No	Yes	5	2
MSDP030	Major depressive disorder patient	38	Female	Yes	No	No	No	Yes	10	17
MSDP032	Major depressive disorder patient	46	Female	Yes	No	No	No	Yes	11	15
MSDP033	Major depressive disorder patient	50	Male	Yes	No	Yes	No	Yes	12	24
MSDP034	Major depressive disorder patient	36	Female	No	No	No	No	Yes	8	16
MSDP035	Major depressive disorder patient	36	Female	Yes	No	No	No	Yes	6	1
MSDP040	Major depressive disorder patient	21	Male	Yes	No	Yes	Mother	Yes	13	24
MSDP043	Major depressive disorder patient	23	Male	No	No	No	No	Yes	6	8
MSDP046	Major depressive disorder patient	24	Female	No	No	No	No	Yes	15	13
MSDP047	Major depressive disorder patient	28	Male	Yes	No	No	No	Yes	10	17
MSDP051	Major depressive disorder patient	46	Male	No	No	No	No	Yes	19	9
MSDP052	Major depressive disorder patient	20	Male	No	No	No	No	Yes	16	20
MSDP055	Major depressive disorder patient	22	Male	No	No	No	No	Yes	14	14
MSDP056	Major depressive disorder patient	20	Male	No	No	No	No	Yes	23	23
MSDP057	Major depressive disorder patient	24	Male	No	No	No	No	Yes	14	24
MSDP058	Major depressive disorder patient	20	Male	Yes	No	No	No	Yes	18	10
MSDP059	Major depressive disorder patient	47	Female	Yes	No	No	No	Yes	18	5
MSDP061	Major depressive disorder patient	34	Male	No	No	No	No	Yes	9	8
MSDP064	Major depressive disorder patient	20	Male	Yes	No	No	No	Yes	20	22
MSDP069	Major depressive disorder patient	35	Female	No	No	No	No	Yes	14	14
MSDP070	Major depressive disorder patient	24	Female	No	No	No	No	Yes	22	13
MSDP072	Major depressive disorder patient	20	Male	No	No	Yes	No	Yes	21	12
MSDP075	Major depressive disorder patient	26	Female	No	No	No	No	No	8	5
MSDP077	Major depressive disorder patient	30	Male	No	No	No	No	Yes	15	15
MSDP078	Major depressive disorder patient	55	Female	No	No	Yes	No	Yes	19	14
MSDP079	Major depressive disorder patient	25	Female	Yes	No	No	No	No	12	23
MSDP080	Major depressive disorder patient	37	Female	No	No	No	No	Yes	16	7
MSDP081	Major depressive disorder patient	26	Male	No	No	No	No	Yes	19	NA
MSDP083	Major depressive disorder patient	53	Male	No	No	No	No	Yes	11	3
MSDP086	Major depressive disorder patient	30	Female	No	No	No	No	Yes	20	14
MSDP088	Major depressive disorder patient	55	Female	No	No	No	No	Yes	20	22
MSDP089	Major depressive disorder patient	40	Female	Yes	No	No	No	Yes	10	4
MSDP090	Major depressive disorder patient	22	Female	No	No	No	No	Yes	9	19
SDP001	Suicide attempter	26	Male	Yes	Yes	No	No	Yes	27	33
SDP002	Suicide attempter	23	Female	Yes	Yes	No	No	Yes	7	11
SDP003	Suicide attempter	51	Male	Yes	Yes	No	No	Yes	15	24
SDP004	Suicide attempter	20	Male	Yes	Yes	Yes	No	Yes	17	31
SDP005	Suicide attempter	48	Female	Yes	Yes	No	No	Yes	4	11
SDP006	Suicide attempter	21	Female	Yes	Yes	No	No	Yes	14	32
SDP007	Suicide attempter	25	Female	Yes	Yes	No	No	Yes	15	20
SDP008	Suicide attempter	38	Female	Yes	Yes	No	No	Yes	16	28
SDP009	Suicide attempter	39	Female	Yes	Yes	Yes	No	Yes	19	31
SDP010	Suicide attempter	25	Male	Yes	Yes	No	No	Yes	6	4
SDP011	Suicide attempter	30	Male	Yes	Yes	No	No	Yes	14	31
SDP012	Suicide attempter	26	Male	Yes	Yes	No	No	Yes	11	32
SDP013	Suicide attempter	34	Female	Yes	Yes	No	No	Yes	16	29
SDP014	Suicide attempter	36	Female	Yes	Yes	No	No	Yes	9	14
SDP015	Suicide attempter	56	Male	Yes	Yes	No	No	Yes	11	30
SDP016	Suicide attempter	27	Male	Yes	Yes	Yes	No	Yes	12	12
SDP017	Suicide attempter	43	Female	Yes	Yes	No	No	Yes	6	10
SDP018	Suicide attempter	38	Male	Yes	Yes	No	No	Yes	12	4
SDP019	Suicide attempter	33	Female	Yes	Yes	No	No	Yes	6	0
SDP020	Suicide attempter	32	Male	Yes	Yes	No	No	Yes	17	22
SDP022	Suicide attempter	27	Male	Yes	Yes	No	No	Yes	19	29
SDP024	Suicide attempter	45	Female	Yes	Yes	No	No	Yes	16	28
SDP031	Suicide attempter	22	Male	Yes	Yes	No	No	Yes	18	24
SDP036	Suicide attempter	41	Female	Yes	Yes	Yes	No	Yes	13	22
SDP037	Suicide attempter	56	Female	Yes	Yes	No	No	Yes	19	23
SDP038	Suicide attempter	22	Female	Yes	Yes	No	No	Yes	7	6
SDP039	Suicide attempter	33	Female	Yes	Yes	No	No	Yes	13	24
SDP041	Suicide attempter	21	Female	Yes	Yes	No	No	Yes	13	23
SDP042	Suicide attempter	23	Female	Yes	Yes	Yes	No	Yes	12	24
SDP044	Suicide attempter	42	Female	Yes	Yes	No	No	Yes	14	21
SDP045	Suicide attempter	40	Female	Yes	Yes	No	No	Yes	13	5
SDP048	Suicide attempter	28	Female	Yes	Yes	No	No	Yes	18	16
SDP049	Suicide attempter	21	Male	Yes	Yes	No	No	Yes	16	27
SDP050	Suicide attempter	27	Female	Yes	Yes	No	No	Yes	10	17
SDP053	Suicide attempter	22	Female	Yes	Yes	No	No	Yes	18	22
SDP054	Suicide attempter	19	Male	Yes	Yes	No	No	Yes	29	32
SDP060	Suicide attempter	46	Female	No	Yes	No	No	Yes	21	16
SDP062	Suicide attempter	44	Female	Yes	Yes	Yes	No	No	15	11
SDP063	Suicide attempter	23	Male	Yes	Yes	No	No	No	3	9
SDP065	Suicide attempter	53	Female	Yes	Yes	No	No	Yes	26	31
SDP066	Suicide attempter	21	Female	Yes	Yes	No	No	Yes	12	23
SDP067	Suicide attempter	23	Female	No	No	Yes	No	Yes	22	29
SDP068	Suicide attempter	21	Male	Yes	Yes	Yes	No	Yes	17	26
SDP071	Suicide attempter	21	Male	Yes	Yes	Yes	No	Yes	27	29
SDP073	Suicide attempter	29	Female	Yes	Yes	No	No	Yes	10	18
SDP074	Suicide attempter	21	Male	Yes	Yes	No	No	Yes	10	23
SDP076	Suicide attempter	27	Male	No	Yes	No	No	Yes	14	31
SDP082	Suicide attempter	25	Male	No	Yes	No	No	Yes	22	31
SDP084	Suicide attempter	49	Male	No	Yes	No	No	Yes	26	14
SDP085	Suicide attempter	24	Male	No	Yes	No	No	Yes	17	21
SDP087	Suicide attempter	34	Male	Yes	Yes	Yes	No	Yes	27	NA
SDP091	Suicide attempter	54	Female	Yes	Yes	No	No	Yes	17	20
SDP092	Suicide attempter	25	Female	No	No	No	No	Yes	18	12
SDP101	Suicide attempter	19	Male	No	No	No	No	No	9	33
SDP102	Suicide attempter	19	Male	Yes	No	No	No	No	9	30
SDP103	Suicide attempter	23	Male	Yes	No	No	No	Yes	11	29
SDPC001	Healthy control	27	Male	No	No	No	No	No	4	0
SDPC002	Healthy control	22	Female	No	No	No	No	No	1	1
SDPC003	Healthy control	27	Male	No	No	No	No	No	2	0
SDPC004	Healthy control	30	Female	No	No	No	No	No	3	1
SDPC005	Healthy control	40	Female	No	No	No	No	No	0	4
SDPC006	Healthy control	28	Male	No	No	No	No	No	5	4
SDPC007	Healthy control	25	Male	No	No	No	No	No	2	0
SDPC008	Healthy control	34	Female	No	No	No	No	No	0	0
SDPC009	Healthy control	26	Female	No	No	No	No	No	0	0
SDPC010	Healthy control	26	Male	No	No	No	No	No	0	4
SDPC011	Healthy control	22	Male	No	No	No	No	No	0	8
SDPC012	Healthy control	25	Male	No	No	No	No	No	0	8
SDPC013	Healthy control	24	Male	No	No	No	No	No	0	3
SDPC014	Healthy control	29	Female	No	No	No	No	No	0	0
SDPC015	Healthy control	30	Female	No	No	No	No	No	1	0
SDPC016	Healthy control	31	Female	No	No	No	No	No	0	0
SDPC018	Healthy control	27	Female	No	No	No	No	No	0	1
SDPC019	Healthy control	26	Female	No	No	No	No	No	0	11
SDPC020	Healthy control	26	Female	No	No	No	No	No	0	5
SDPC021	Healthy control	28	Female	No	No	No	No	No	0	0
SDPC022	Healthy control	28	Male	No	No	No	No	No	0	0
SDPC023	Healthy control	26	Female	No	No	No	No	No	2	0
SDPC024	Healthy control	25	Female	No	No	No	No	No	0	3
SDPC025	Healthy control	26	Female	No	No	No	No	No	0	0
SDPC026	Healthy control	27	Female	No	No	No	No	No	0	0
SDPC027	Healthy control	30	Female	No	No	No	No	No	0	0
SDPC028	Healthy control	24	Female	No	No	No	No	No	0	0
SDPC029	Healthy control	30	Female	No	No	No	No	No	0	0
SDPC030	Healthy control	27	Female	No	No	No	No	No	0	0
SDPC031	Healthy control	23	Female	No	No	No	No	No	1	0
SDPC032	Healthy control	25	Female	No	No	No	No	No	4	0
SDPC033	Healthy control	25	Female	No	No	No	No	No	0	0
SDPC034	Healthy control	26	Male	No	No	No	No	No	1	8
SDPC035	Healthy control	23	Male	No	No	No	No	No	1	4
SDPC036	Healthy control	23	Male	No	No	No	No	No	1	8
SDPC037	Healthy control	26	Male	No	No	No	No	No	0	0
SDPC038	Healthy control	26	Male	No	No	No	No	No	1	1
SDPC039	Healthy control	26	Male	No	No	No	No	No	0	2
SDPC040	Healthy control	24	Male	No	No	No	No	No	0	0
SDPC041	Healthy control	24	Male	No	No	No	No	No	0	0
SDPC042	Healthy control	28	Male	No	No	No	No	No	0	0
SDPC043	Healthy control	26	Female	No	No	No	No	No	2	0
SDPC044	Healthy control	25	Male	No	No	No	No	No	0	0
SDPC045	Healthy control	31	Female	No	No	No	No	No	0	0
SDPC046	Healthy control	25	Male	No	No	No	No	No	0	10
SDPC047	Healthy control	24	Male	No	No	No	No	No	0	2
SDPC048	Healthy control	22	Female	No	No	No	No	No	0	1
SDPC049	Healthy control	23	Male	No	No	No	No	No	0	4
SDPC050	Healthy control	23	Male	No	No	No	No	No	0	2
SDPC051	Healthy control	26	Male	No	No	No	No	No	0	3
SDPC052	Healthy control	22	Female	No	No	No	No	No	0	5
SDPC053	Healthy control	19	Female	No	No	No	No	No	0	1
SDPC054	Healthy control	36	Male	No	No	No	No	No	0	8
SDPC055	Healthy control	23	Male	No	No	No	No	No	0	2
SDPC056	Healthy control	22	Female	No	No	No	No	No	0	24
SDPC057	Healthy control	23	Male	No	No	No	No	No	1	1
SDPC058	Healthy control	23	Female	No	No	No	No	No	0	0
SDPC059	Healthy control	22	Male	No	No	Yes	No	No	0	4
SDPC060	Healthy control	21	Female	No	No	No	No	No	0	0
SDPC061	Healthy control	24	Male	No	No	No	No	No	0	0
SDPC062	Healthy control	21	Female	No	No	No	No	No	0	16
SDPC063	Healthy control	25	Female	No	No	No	No	No	0	0
SDPC064	Healthy control	23	Female	No	No	No	No	No	5	3
SDPC065	Healthy control	23	Male	No	No	No	No	No	0	1
SDPC066	Healthy control	21	Female	No	No	No	No	No	0	9
SDPC068	Healthy control	23	Male	No	No	No	No	No	0	0
SDPC069	Healthy control	20	Female	No	No	No	No	No	1	1
SDPC070	Healthy control	19	Male	No	No	No	No	No	0	6
SDPC071	Healthy control	28	Female	No	No	No	No	No	0	7
SDPC072	Healthy control	26	Female	No	No	No	No	No	6	1
SDPC073	Healthy control	20	Female	No	No	No	No	No	0	18
SDPC074	Healthy control	21	Male	No	No	No	No	No	2	0
SDPC075	Healthy control	21	Female	No	No	No	No	No	2	0
SDPC079	Healthy control	26	Female	No	No	No	No	No	0	13
SDPC081	Healthy control	26	Male	No	No	No	No	No	1	0
SDPC082	Healthy control	25	Female	No	No	No	No	No	4	1
SDPC083	Healthy control	26	Male	No	No	No	No	No	0	1
SDPC084	Healthy control	26	Male	No	No	No	No	No	0	0
SDPC085	Healthy control	24	Female	No	No	No	No	No	4	0
SDPC086	Healthy control	30	Male	No	No	No	No	No	1	3
SDPC087	Healthy control	24	Male	No	No	No	No	No	4	18
SDPC088	Healthy control	23	Female	No	No	Yes	No	No	4	14
SDPC089	Healthy control	30	Male	No	No	No	No	No	0	0
SDPC090	Healthy control	22	Male	No	No	No	No	No	2	12
SDPC091	Healthy control	21	Male	No	No	No	No	No	0	1
SDPC092	Healthy control	27	Male	No	No	No	No	No	0	0
SDPC093	Healthy control	24	Male	No	No	No	No	No	0	2
