# Supplementary material for: Depression and suicide risk prediction models using blood-derived multi-omics data
Source: Transl Psychiatry. 2019 Oct 17;9:262. doi: 10.1038/s41398-019-0595-2 (PMC6797735; doi:10.1038/s41398-019-0595-2)
Supplement: Supplementary file 3 — Table S2. List of selected markers for SA vs MDD classifier model [file 41398_2019_595_MOESM3_ESM.xlsx]

## Sheet: Sheet1
Table S2. List of selected markers for SA vs MDD classifier model
Marker info is separated if one marker is related with multiple genes.
Feature rank	Feature importance	Marker	Marker type	Methylation difference (%), compared with MDD	Marker info (gene_EntrezID_genic position if methylation marker)
1	0.0473719	chr7_148763086	Methylation	-1.02692	ZNF786_136051_Downstream
2	0.0395102	chr6_30876145	Methylation	-1.20638	GTF2H4_2968_Exon-1
3	0.0367478	chr4_186961082	Methylation	-3.26818	NA
4	0.0348312	chr10_60144800	Methylation	-1.04487	TFAM_7019_Upstream
5	0.0347889	chr7_107301185	Methylation	-2.78477	SLC26A4_5172_Exon-1
5	0.0347889	chr7_107301185	Methylation	-2.78477	LOC286002_286002_Intron-1
6	0.0347054	chr7_55589644	Methylation	-3.7963	VOPP1_81552_Intron-1
7	0.0323657	chr3_5164134	Methylation	-2.08529	ARL8B_55207_Exon-1
8	0.0314659	chr1_3774766	Methylation	3.64236	KIAA0562_9731_Upstream
8	0.0314659	chr1_3774766	Methylation	3.64236	DFFB_1677_Intron-1
9	0.0313995	chr11_300015	Methylation	-7.11123	ATHL1_80162_Downstream
9	0.0313995	chr11_300015	Methylation	-7.11123	IFITM5_387733_Upstream
10	0.0306356	chr15_98195894	Methylation	6.98822	NA
11	0.0246223	chr11_66007646	Methylation	3.72773	PACS1_55690_Intron-21,Intron-10
12	0.0244413	chr16_67034835	Methylation	-1.04801	CES8_283848_Upstream,Exon-4,Exon-2
13	0.022555	chr2_233251162	Methylation	8.01787	ALPP_250_Downstream
14	0.0224318	chr4_16787824	Methylation	2.93708	LDB2_9079_Intron-1
15	0.0217441	chr17_5322818	Methylation	-1.69926	RPAIN_84268_Upstream
15	0.0217441	chr17_5322818	Methylation	-1.69926	NUP88_4927_Exon-1
16	0.0205087	chr7_5111408	Methylation	5.74288	RBAK_57786_Downstream
16	0.0205087	chr7_5111408	Methylation	5.74288	LOC389458_389458_Intron-6,Upstream
17	0.0199381	chr7_95225182	Methylation	-3.44677	PDK4_5166_Upstream,Intron-1
18	0.019683	chr20_61878038	Methylation	-6.78917	NKAIN4_128414_Intron-4,Exon-4
19	0.0196634	chr9_74204396	Methylation	1.48203	NA
20	0.0186193	chr6_151694692	Methylation	3.98829	ZBTB2_57621_Exon-2
21	0.0184091	chr7_24274608	Methylation	-2.80167	NA
22	0.0183825	chr4_145566595	Methylation	5.91677	HHIP_64399_Upstream
23	0.0182639	chr7_92818337	Methylation	-5.99482	HEPACAM2_253012_Exon-9,Exon-10,Exon-8,Exon-11
24	0.018228	chr2_37883934	Methylation	3.8098	CDC42EP3_10602_Intron-1
25	0.0181468	chr19_58071777	Methylation	6.41143	ZNF549_256051_Downstream
25	0.0181468	chr19_58071777	Methylation	6.41143	ZNF547_284306_Intron-1
25	0.0181468	chr19_58071777	Methylation	6.41143	ZNF550_162972_Upstream
26	0.0180972	chr15_28390019	Methylation	-1.31826	HERC2_8924_Intron-71
27	0.016934	chr1_168147724	Methylation	2.83448	TIPRL_261726_Upstream
28	0.0154055	chr2_71189360	Methylation	-5.09132	ATP6V1B1_525_Exon-8,Intron-8,Intron-9
29	0.0150794	chr13_112849027	Methylation	3.89437	NA
30	0.0149754	chr11_120197840	Methylation	4.40411	TMEM136_219902_Intron-1,Exon-2
31	0.0146104	chr1_156046378	Methylation	4.12839	MEX3A_92312_Exon-2
32	0.0140943	chr5_50259398	Methylation	-3.13352	NA
33	0.0116807	chr5_92916779	Methylation	-1.2277	FLJ42709_441094_Intron-1,Upstream
33	0.0116807	chr5_92916779	Methylation	-1.2277	NR2F1_7025_Upstream
34	0.0115783	chr13_112875476	Methylation	1.49895	NA
35	0.0115062	chr2_233251538	Methylation	6.35745	ALPP_250_Downstream
36	0.0112762	chr16_1584442	Methylation	-6.7139	IFT140_9742_Intron-10,Intron-19
36	0.0112762	chr16_1584442	Methylation	-6.7139	TMEM204_79652_Exon-1,Exon-2
37	0.0094246	chr5_171960256	Methylation	3.77921	NA
38	0.00909391	chr3_5164124	Methylation	-2.04455	ARL8B_55207_Exon-1
39	0.00901084	chr2_24347042	Methylation	2.38454	PFN4_375189_Upstream
39	0.00901084	chr2_24347042	Methylation	2.38454	LOC375190_375190_Intron-3,Upstream,Intron-1
40	0.00868571	chr13_70681017	Methylation	2.87539	KLHL1_57626_Intron-1
40	0.00868571	chr13_70681017	Methylation	2.87539	ATXN8OS_6315_Upstream
41	0.00816677	chr15_102305143	Methylation	-1.49748	NA
42	0.00811787	chr13_48669152	Methylation	-2.34813	MED4_29079_Intron-1,Exon-1
43	0.00811587	chr11_18258055	Methylation	-3.97435	SAA2_6289_Downstream
43	0.00811587	chr11_18258055	Methylation	-3.97435	SAA4_6291_Intron-1
44	0.00801819	chr2_3642586	Methylation	7.75578	COLEC11_78989_Upstream
45	0.00796896	chr6_74064365	Methylation	-2.90866	DPPA5_340168_Upstream
46	0.00782042	chr6_164171638	Methylation	-5.12253	NA
47	0.00735579	chr18_44526743	Methylation	-1.05343	KATNAL2_83473_Upstream,Intron-2
48	0.00713262	chr5_137577688	Methylation	-1.32767	NA
49	0.00708295	chr9_96588617	Methylation	2.78695	NA
50	0.0055918	chr16_89069935	Methylation	5.22755	NA
51	0.0043383	chr10_30248585	Methylation	1.57528	NA
52	0.00424977	chr14_54973829	Methylation	-1.19157	CGRRF1_10668_Upstream
53	0.00419552	chr15_55611440	Methylation	-1.27905	PIGB_9488_Exon-1
54	0.00416817	chr1_39270073	Methylation	-2.10075	NA
55	0.00416467	chr17_9804347	Methylation	7.36213	RCVRN_5957_Downstream,Exon-2
56	0.00416105	chr7_25165169	Methylation	-1.12194	CYCS_54205_Upstream
57	0.00414785	chr3_76292157	Methylation	2.60732	NA
58	0.00411671	chr3_113933083	Methylation	3.20962	NA
59	0.00411529	chr11_71948385	Methylation	6.53911	PHOX2A_401_Downstream
59	0.00411529	chr11_71948385	Methylation	6.53911	INPPL1_3636_Exon-26,Exon-25
60	0.00402116	chr6_5313671	Methylation	-1.50874	FARS2_10667_Intron-1
61	0.00398416	chr5_87564505	Methylation	-1.9193	TMEM161B_153396_Intron-1
62	0.00382818	chr19_38039803	Methylation	4.50925	ZNF540_163255_Upstream
63	0.00381411	chr21_44473956	Methylation	4.65961	CBS_875_Downstream,Exon-14,Exon-17,Intron-17
64	0.00368462	chr14_94252872	Methylation	2.39139	PRIMA1_145270_Intron-2
65	0.00362872	chr9_1042223	Methylation	5.32839	NA
66	0.00355645	chr8_600429	Methylation	3.32675	ERICH1_157697_Intron-3,Intron-5
67	0.0034327	chr6_169284302	Methylation	4.59544	NA
68	0.00315825	chr5_145942183	Methylation	-3.15921	NA
69	0.00295123	chr8_145809066	Methylation	2.90313	ARHGAP39_80728_Intron-3,Intron-2
