# Supplementary material for: Depression and suicide risk prediction models using blood-derived multi-omics data
Source: Transl Psychiatry. 2019 Oct 17;9:262. doi: 10.1038/s41398-019-0595-2 (PMC6797735; doi:10.1038/s41398-019-0595-2)
Supplement: Supplementary file 4 — Table S3. List of selected markers for MDD vs control classifier model [file 41398_2019_595_MOESM4_ESM.xlsx]

## Sheet: Sheet1
Table S3. List of selected markers for MDD vs control classifier model
Marker info is separated if one marker is related with multiple genes.
Feature rank	Feature importance	Marker	Marker type	Methylation difference (%), compared to normal	Marker info (gene_EntrezID_genic position of methylation marker)
1	0.0355789	chr9_96067963	Methylation	-4.21779	WNK2_65268_Intron-20,Intron-26,Intron-25
2	0.035043	chr22_46646824	Methylation	-4.22001	C22orf40_150383_Upstream
2	0.035043	chr22_46646824	Methylation	-4.22001	NA
2	0.035043	chr22_46646824	Methylation	-4.22001	PKDREJ_10343_Downstream
3	0.0313474	chr2_232644931	Methylation	3.40605	PDE6D_5147_Intron-1
3	0.0313474	chr2_232644931	Methylation	3.40605	COPS7B_64708_Upstream
4	0.0309778	chr3_51741284	Methylation	5.42976	TEX264_51368_Downstream
4	0.0309778	chr3_51741284	Methylation	5.42976	GRM2_2912_Intron-1
5	0.0292859	chr2_241080369	Methylation	2.99347	MYEOV2_150678_Upstream
5	0.0292859	chr2_241080369	Methylation	2.99347	OTOS_150677_Upstream
6	0.0292312	chr19_46144244	Methylation	1.84284	uc002pcs.2_Upstream_uc002pcs.2,uc002pcr.1
6	0.0292312	chr19_46144244	Methylation	1.84284	uc010ekl.2_Exon-2_uc010ekl.2
6	0.0292312	chr19_46144244	Methylation	1.84284	EML2_24139_Intron-4,Upstream
7	0.0280978	chr3_197035874	Methylation	2.0016	NA
8	0.026875	chr11_64511334	Methylation	1.18713	RASGRP2_10235_Upstream,Exon-1,Intron-1
8	0.026875	chr11_64511334	Methylation	1.18713	PYGM_5837_Downstream
9	0.0265441	chr1_16861484	Methylation	-2.75265	NA
10	0.0258845	chr14_106329560	Methylation	5.69049	NA
10	0.0258845	chr14_106329560	Methylation	5.69049	ADAM6_8755_Intron-3586
11	0.0253048	chr21_46239944	Methylation	-3.03545	SUMO3_6612_Upstream
12	0.0246939	chr15_76627666	Methylation	2.03994	ISL2_64843_Upstream
13	0.0241356	chr20_61660265	Methylation	11.3426	NA
14	0.0240516	chr1_177150818	Methylation	1.19378	FAM5B_57795_Intron-1
15	0.022277	chr1_2010660	Methylation	-1.92165	PRKCZ_5590_Intron-4,Intron-1
16	0.0213943	chr6_166580184	Methylation	2.05491	T_6862_Exon-2,Exon-3
17	0.0211161	chr7_1239857	Methylation	-2.12687	NA
18	0.020829	chr4_8046741	Methylation	3.45907	ABLIM2_84448_Intron-9,Intron-4
19	0.0197845	chr10_34952966	Methylation	-3.301	PARD3_56288_Intron-2
20	0.0195209	chr18_77487339	Methylation	-2.90414	CTDP1_9150_Intron-10
21	0.0192556	chr2_202900702	Methylation	8.90076	FZD7_8324_Exon-1
22	0.0189797	chr3_197840760	Methylation	3.69342	NA
23	0.0186251	chr10_133929736	Methylation	-1.18759	JAKMIP3_282973_Intron-1
24	0.0178297	chr20_55204574	Methylation	-1.43991	TFAP2C_7022_Upstream,Exon-1
25	0.0166919	chr2_202901339	Methylation	7.76356	FZD7_8324_Exon-1
26	0.0162355	chr11_27842704	Methylation	1.76307	NA
27	0.0155016	chr7_94014431	Methylation	-5.41663	NA
28	0.0154325	chr14_65008911	Methylation	2.94107	HSPA2_3306_Exon-1,Exon-2
29	0.0152152	chr1_33591142	Methylation	-1.99781	NA
30	0.0135246	chr2_105473396	Methylation	1.81256	POU3F3_5455_Exon-1
31	0.0130319	chr2_79738545	Methylation	4.7441	CTNNA2_1496_Intron-5,Upstream
32	0.0124444	chr20_61660275	Methylation	8.42374	NA
33	0.0123193	chr2_133105063	Methylation	3.84592	NA
34	0.0122442	chr3_80819551	Methylation	-3.32981	NA
35	0.0119564	chr19_20149661	Methylation	-1.4312	ZNF682_91120_Intron-1
36	0.0116263	chr5_1068932	Methylation	1.80023	SLC12A7_10723_Intron-17
37	0.0115507	chr14_105766355	Methylation	4.59634	PACS2_23241_Upstream
37	0.0115507	chr14_105766355	Methylation	4.59634	BRF1_2972_Intron-1
38	0.0104316	chr7_811290	Methylation	3.5549	HEATR2_54919_Exon-2,Intron-9,Intron-2
39	0.010249	chr16_9762983	Methylation	-5.95171	NA
40	0.00966275	chr15_27214893	Methylation	-3.47743	GABRG3_2567_Upstream
41	0.00956633	chr10_66125478	Methylation	-3.42265	NA
42	0.0095276	chr2_241721014	Methylation	-2.37311	KIF1A_547_Intron-10
43	0.00918367	chr6_31544751	Methylation	-3.29548	TNF_7124_Intron-3,Intron-2
43	0.00918367	chr6_31544751	Methylation	-3.29548	LTB_4050_Downstream
43	0.00918367	chr6_31544751	Methylation	-3.29548	LTA_4049_Downstream
44	0.00862242	chr14_60748461	Methylation	1.04843	PPM1A_5494_Intron-1,Intron-2
45	0.00718594	chr2_20870995	Methylation	6.0154	GDF7_151449_Exon-2
46	0.0069926	chr4_88141639	Methylation	3.54207	KLHL8_57563_Upstream,Exon-1
47	0.00693878	chr15_93423542	Methylation	2.09617	NA
48	0.00672269	chr8_139438056	Methylation	-3.3492	FAM135B_51059_Intron-1
49	0.00627907	chr2_105924524	Methylation	-4.02484	TGFBRAP1_9392_Exon-2
50	0.00625	chr16_16951653	Methylation	2.05057	NA
51	0.00615385	chr19_52391116	Methylation	3.88951	ZNF649_65251_Downstream
51	0.00615385	chr19_52391116	Methylation	3.88951	ZNF577_84765_Intron-1,Exon-1
52	0.00597911	chr1_10969480	Methylation	-3.0095	NA
53	0.00549419	chr13_31020407	Methylation	-3.24669	NA
54	0.00518519	chr7_2103173	Methylation	-1.80525	MAD1L1_8379_Intron-4,Intron-12,Intron-10,Intron-11
55	0.00512418	chr3_11722186	Methylation	-2.44589	VGLL4_9686_Intron-2
56	0.00510204	chr9_10615174	Methylation	-4.12267	PTPRD_5789_Upstream
57	0.00491042	chr8_2628650	Methylation	-4.07119	NA
58	0.0048997	chr12_48592733	Methylation	-2.39137	OR10AD1_121275_Downstream
59	0.00414176	chr19_54600226	Methylation	7.99711	OSCAR_126014_Exon-4,Exon-3,Exon-2
60	0.00413775	chr1_156093881	Methylation	-5.62934	LMNA_4000_Intron-4,Intron-1,Upstream
61	0.00404972	chr19_19735042	Methylation	-1.6386	LPAR2_9170_Exon-3,Exon-6
62	0.00403804	chr6_20213561	Methylation	-2.84922	MBOAT1_154141_Upstream
63	0.0039072	chr4_25314195	Methylation	1.56002	ZCCHC4_29063_Upstream
64	0.00378404	chr7_158751084	Methylation	2.2667	NA
65	0.0036146	chr14_23586643	Methylation	-3.51209	CEBPE_1053_Exon-2
66	0.00359247	chr18_29522652	Methylation	2.05613	KIAA1012_22878_Intron-1,Exon-2,Exon-1
67	0.00352071	chr1_17012597	Methylation	-4.2203	NA
68	0.00351563	chr17_19627962	Methylation	-3.59853	NA
69	0.00349069	chr6_32729590	Methylation	-3.66476	HLA-DQB2_3120_Exon-2
70	0.00346154	chr10_3179752	Methylation	-1.99902	PITRM1_10531_Downstream,Exon-25
70	0.00346154	chr10_3179752	Methylation	-1.99902	NA
70	0.00346154	chr10_3179752	Methylation	-1.99902	PFKP_5214_Downstream
71	0.00338324	chr9_131588863	Methylation	-2.28106	C9orf114_51490_Exon-5
71	0.00338324	chr9_131588863	Methylation	-2.28106	ENDOG_2021_Downstream
72	0.00333759	chr5_140536062	Methylation	2.95937	PCDHB6_56130_Downstream
72	0.00333759	chr5_140536062	Methylation	2.95937	PCDHB17_54661_Exon-1
73	0.00321377	chr15_77907684	Methylation	1.88195	LINGO1_84894_Exon-2,Exon-4
74	0.00320261	chr14_50358854	Methylation	-4.61632	ARF6_382_Upstream
75	0.00313954	chr12_106974845	Methylation	-2.10442	RFX4_5992_Upstream
76	0.00311111	chr13_113997499	Methylation	-2.87731	GRTP1_79774_Intron-5,Intron-3
77	0.00263736	chr2_38500727	Methylation	-1.52877	NA
78	0.00263529	chr1_225865121	Methylation	2.01744	NA
79	0.00263529	chr6_168470147	Methylation	-1.77844	FRMD1_79981_Upstream,Intron-2
80	0.00255086	chr20_9147015	Methylation	3.85254	PLCB4_5332_Intron-1
