# Supplementary material for: Depression and suicide risk prediction models using blood-derived multi-omics data
Source: Transl Psychiatry. 2019 Oct 17;9:262. doi: 10.1038/s41398-019-0595-2 (PMC6797735; doi:10.1038/s41398-019-0595-2)
Supplement: Supplementary file 5 — Table S4. List of selected markers for SA vs. control classifier model [file 41398_2019_595_MOESM5_ESM.xlsx]

## Sheet: Sheet1
Table S4. List of selected markers for SA vs. control classifier model
Marker info is separated if one marker is related with multiple genes.
Feature rank	Feature importance	Marker	Marker type	Methylation difference (%), compared with normal	Expression FoldChange, compared with normal	Marker info (gene_EntrezID_genic position if methylation marker)
1	0.0313816	chr2_71695739	Methylation	-3.12315	NA	DYSF_8291_Intron-1
2	0.0279719	chr3_10067415	Methylation	3.62382	NA	CIDEC_63924_Intron-1
2	0.0279719	chr3_10067415	Methylation	3.62382	NA	CIDECP_152302_Intron-1
2	0.0279719	chr3_10067415	Methylation	3.62382	NA	FANCD2_2177_Upstream
3	0.0268936	chr10_134807293	Methylation	-2.64384	NA	NA
4	0.0267105	chr13_53869898	Methylation	3.13319	NA	NA
5	0.0265816	chr20_62033454	Methylation	-2.69597	NA	KCNQ2_3785_Downstream
5	0.0265816	chr20_62033454	Methylation	-2.69597	NA	NA
6	0.0259144	chr3_111804720	Methylation	2.83952	NA	TMPRSS7_344805_Downstream
6	0.0259144	chr3_111804720	Methylation	2.83952	NA	C3orf52_79669_Upstream
7	0.0249936	chr6_90595883	Methylation	-2.95634	NA	NA
8	0.0239822	chr5_174153359	Methylation	-3.58539	NA	MSX2_4488_Intron-1
9	0.0224154	ZNF587	Expression	NA	1.227	ZNF587_84914
10	0.0214465	chr7_72364295	Methylation	1.00167	NA	POM121_9883_Intron-3
11	0.0208295	chr19_14376803	Methylation	3.35021	NA	NA
12	0.0207426	chr5_140811945	Methylation	5.18981	NA	PCDHGB1_56104_Intron-1
12	0.0207426	chr5_140811945	Methylation	5.18981	NA	PCDHGB7_56099_Intron-1
12	0.0207426	chr5_140811945	Methylation	5.18981	NA	PCDHGA8_9708_Intron-1
12	0.0207426	chr5_140811945	Methylation	5.18981	NA	PCDHGA11_56105_Intron-1
12	0.0207426	chr5_140811945	Methylation	5.18981	NA	PCDHGB4_8641_Intron-1
12	0.0207426	chr5_140811945	Methylation	5.18981	NA	PCDHGA3_56112_Intron-1,Intron-2
12	0.0207426	chr5_140811945	Methylation	5.18981	NA	PCDHGA2_56113_Intron-1
12	0.0207426	chr5_140811945	Methylation	5.18981	NA	PCDHGA5_56110_Intron-1
12	0.0207426	chr5_140811945	Methylation	5.18981	NA	PCDHGB3_56102_Intron-1
12	0.0207426	chr5_140811945	Methylation	5.18981	NA	PCDHGA4_56111_Intron-1
12	0.0207426	chr5_140811945	Methylation	5.18981	NA	PCDHGB2_56103_Intron-1
12	0.0207426	chr5_140811945	Methylation	5.18981	NA	PCDHGA12_26025_Exon-1
12	0.0207426	chr5_140811945	Methylation	5.18981	NA	PCDHGB5_56101_Intron-1
12	0.0207426	chr5_140811945	Methylation	5.18981	NA	PCDHGA9_56107_Intron-1
12	0.0207426	chr5_140811945	Methylation	5.18981	NA	PCDHGA1_56114_Intron-1
12	0.0207426	chr5_140811945	Methylation	5.18981	NA	PCDHGA10_56106_Intron-1
12	0.0207426	chr5_140811945	Methylation	5.18981	NA	PCDHGB8P_56120_Downstream
12	0.0207426	chr5_140811945	Methylation	5.18981	NA	PCDHGA6_56109_Intron-1
12	0.0207426	chr5_140811945	Methylation	5.18981	NA	PCDHGB6_56100_Intron-1
12	0.0207426	chr5_140811945	Methylation	5.18981	NA	PCDHGA7_56108_Intron-1
13	0.0200963	chr19_16739638	Methylation	1.67709	NA	MED26_9441_Upstream
13	0.0200963	chr19_16739638	Methylation	1.67709	NA	C19orf42_79086_Downstream
14	0.0199195	chr12_66275725	Methylation	-1.1021	NA	HMGA2_8091_Intron-3,Downstream
14	0.0199195	chr12_66275725	Methylation	-1.1021	NA	NA
15	0.0197273	chr1_241519685	Methylation	2.00656	NA	RGS7_6000_Intron-1,Upstream
16	0.0197247	chr12_13716030	Methylation	1.5652	NA	GRIN2B_2904_Exon-13
17	0.0184665	chr2_101870148	Methylation	1.06302	NA	C2orf29_55571_Intron-1
18	0.0169349	chr5_138210749	Methylation	-3.11078	NA	LRRTM2_26045_Exon-1
18	0.0169349	chr5_138210749	Methylation	-3.11078	NA	CTNNA1_1495_Intron-7,Intron-4,Intron-6,Upstream
19	0.0166618	chr7_2171990	Methylation	1.87799	NA	MAD1L1_8379_Intron-3,Intron-11,Intron-9,Intron-10
20	0.016358	chr1_162532328	Methylation	-4.12447	NA	UAP1_6675_Intron-1
21	0.0160649	chr16_89227929	Methylation	-1.5399	NA	C16orf81_283860_Exon-3
22	0.0149489	chr13_110432848	Methylation	-3.12464	NA	IRS2_8660_Intron-1
23	0.01433	chr14_33081536	Methylation	-3.51139	NA	AKAP6_9472_Intron-7
24	0.013774	chr8_58055486	Methylation	-6.36278	NA	NA
25	0.0134899	chr8_102138594	Methylation	-1.20428	NA	NA
26	0.013249	chr8_94713540	Methylation	-3.66746	NA	FAM92A1_137392_Exon-2
27	0.0131053	LOC283314	Expression	NA	1.269	LOC283314_283314
28	0.0130395	chr17_78748445	Methylation	1.62051	NA	RPTOR_57521_Intron-6,Intron-5
29	0.0127671	ZC3H12D	Expression	NA	1.239	ZC3H12D|340152
30	0.0127325	chr7_96636381	Methylation	1.115	NA	DLX6AS_285987_Intron-1,Upstream
30	0.0127325	chr7_96636381	Methylation	1.115	NA	DLX6_1750_Intron-2
31	0.0123943	chr13_79184529	Methylation	-3.01284	NA	NA
31	0.0123943	chr13_79184529	Methylation	-3.01284	NA	RNF219_79596_Downstream
32	0.0123237	chr5_140865191	Methylation	1.92081	NA	PCDHGC4_56098_Exon-1
32	0.0123237	chr5_140865191	Methylation	1.92081	NA	PCDHGA11_56105_Intron-1
32	0.0123237	chr5_140865191	Methylation	1.92081	NA	PCDHGB4_8641_Intron-1
32	0.0123237	chr5_140865191	Methylation	1.92081	NA	PCDHGA8_9708_Intron-1
32	0.0123237	chr5_140865191	Methylation	1.92081	NA	PCDHGB7_56099_Intron-1
32	0.0123237	chr5_140865191	Methylation	1.92081	NA	PCDHGB1_56104_Intron-1
32	0.0123237	chr5_140865191	Methylation	1.92081	NA	PCDHGA2_56113_Intron-1
32	0.0123237	chr5_140865191	Methylation	1.92081	NA	PCDHGA3_56112_Intron-1,Intron-2
32	0.0123237	chr5_140865191	Methylation	1.92081	NA	PCDHGA6_56109_Intron-1
32	0.0123237	chr5_140865191	Methylation	1.92081	NA	PCDHGC5_56097_Upstream
32	0.0123237	chr5_140865191	Methylation	1.92081	NA	PCDHGA10_56106_Intron-1
32	0.0123237	chr5_140865191	Methylation	1.92081	NA	PCDHGA7_56108_Intron-1
32	0.0123237	chr5_140865191	Methylation	1.92081	NA	PCDHGC3_5098_Intron-1
32	0.0123237	chr5_140865191	Methylation	1.92081	NA	PCDHGB6_56100_Intron-1
32	0.0123237	chr5_140865191	Methylation	1.92081	NA	PCDHGA4_56111_Intron-1
32	0.0123237	chr5_140865191	Methylation	1.92081	NA	PCDHGB3_56102_Intron-1
32	0.0123237	chr5_140865191	Methylation	1.92081	NA	PCDHGA5_56110_Intron-1
32	0.0123237	chr5_140865191	Methylation	1.92081	NA	PCDHGA1_56114_Intron-1
32	0.0123237	chr5_140865191	Methylation	1.92081	NA	PCDHGA9_56107_Intron-1
32	0.0123237	chr5_140865191	Methylation	1.92081	NA	PCDHGB5_56101_Intron-1
32	0.0123237	chr5_140865191	Methylation	1.92081	NA	PCDHGA12_26025_Intron-1
32	0.0123237	chr5_140865191	Methylation	1.92081	NA	PCDHGB2_56103_Intron-1
33	0.0121545	BICD1	Expression	NA	1.205	BICD1_636
34	0.0109371	chr1_30179865	Methylation	1.3219	NA	NA
35	0.010907	chr2_204400704	Methylation	4.44221	NA	RAPH1_65059_Upstream
36	0.0103218	chr1_220964914	Methylation	-2.81057	NA	MOSC1_64757_Exon-2
37	0.0102507	chr6_31762442	Methylation	-3.35326	NA	LSM2_57819_Downstream
37	0.0102507	chr6_31762442	Methylation	-3.35326	NA	VARS_7407_Intron-1,Intron-2
38	0.0097146	chr11_86014078	Methylation	-2.4144	NA	C11orf73_51501_Upstream,Intron-1
39	0.00970202	chr10_101841262	Methylation	-2.68825	NA	CPN1_1369_Exon-1
40	0.00959585	chr22_47081874	Methylation	4.19711	NA	CERK_64781_Exon-13,Exon-9
41	0.00931852	chr1_3055729	Methylation	1.50428	NA	PRDM16_63976_Intron-1
42	0.00856341	chr16_865197	Methylation	2.36727	NA	PRR25_388199_Downstream
43	0.00854884	chr12_132663450	Methylation	-2.63216	NA	NA_NA
44	0.0081908	chr6_17281802	Methylation	1.58285	NA	RBM24_221662_Upstream
45	0.0080112	chr19_19729162	Methylation	-2.31538	NA	PBX4_80714_Intron-1
46	0.00798934	chr2_233284760	Methylation	-4.87533	NA	NA
47	0.00797905	chr12_118559323	Methylation	-3.58328	NA	NA
48	0.00796859	chr7_28449568	Methylation	1.29897	NA	CREB5_9586_Intron-1,Upstream
48	0.00796859	chr7_28449568	Methylation	1.29897	NA	NA
49	0.00795181	chr2_37000246	Methylation	-1.56943	NA	VIT_5212_Intron-6,Intron-7
50	0.00793483	chr5_174152973	Methylation	2.31195	NA	MSX2_4488_Intron-1
51	0.00785547	chr10_133484608	Methylation	1.73119	NA	NA
52	0.00782371	chr1_110752307	Methylation	-2.02828	NA	KCNC4_3749_Upstream
53	0.00775668	chr19_17918998	Methylation	-3.25863	NA	B3GNT3_10331_Exon-2
54	0.00742291	chr11_100307023	Methylation	4.86561	NA	NA
55	0.00740659	chr19_4971567	Methylation	5.40967	NA	KDM4B_23030_Intron-1
56	0.00723462	chr14_30628536	Methylation	-2.8323	NA	NA
57	0.00716457	chr6_35466235	Methylation	3.64075	NA	TEAD3_7005_Upstream
57	0.00716457	chr6_35466235	Methylation	3.64075	NA	TULP1_7287_Exon-15,Exon-14
58	0.0071004	chr22_18531467	Methylation	-2.53725	NA	NA
59	0.00701236	chr3_52514023	Methylation	3.67517	NA	NISCH_11188_Upstream,Intron-13,Intron-12
60	0.0063286	chr5_172216343	Methylation	2.31317	NA	NA
61	0.00600716	chr1_2345503	Methylation	-4.12145	NA	PEX10_5192_Upstream
62	0.00599255	chr12_118570077	Methylation	3.52171	NA	PEBP1_5037_Upstream
63	0.00596338	ZBTB37	Expression	NA	1.406	ZBTB37_84614
64	0.00582534	chr3_71636223	Methylation	-3.27405	NA	FOXP1_27086_Upstream
65	0.00567295	chr7_98028420	Methylation	-2.89397	NA	BAIAP2L1_55971_Intron-1
66	0.00552209	chr1_10714679	Methylation	-1.89194	NA	CASZ1_54897_Downstream,Intron-9,Intron-7
67	0.00549589	chr14_102026599	Methylation	1.60391	NA	NA
67	0.00549589	chr14_102026599	Methylation	1.60391	NA	DIO3OS_64150_Upstream,Exon-1
67	0.00549589	chr14_102026599	Methylation	1.60391	NA	DIO3_1735_Upstream
68	0.00547484	POU2F1	Expression	NA	1.424	POU2F1|5451
69	0.00526699	chr16_89972864	Methylation	2.3084	NA	TCF25_22980_Intron-15,Intron-13,Downstream
70	0.00513845	chr6_52840469	Methylation	-5.48491	NA	GSTA4_2941_Downstream
71	0.00490566	chr11_3889218	Methylation	2.35967	NA	STIM1_6786_Intron-1
72	0.00487174	chr5_95298488	Methylation	-3.51783	NA	ELL2_22936_Upstream
73	0.00479665	chr11_20229510	Methylation	1.91511	NA	NA
74	0.00395137	chr2_240153117	Methylation	-4.61435	NA	HDAC4_9759_Intron-3,Intron-2,Intron-1
75	0.00356054	chr8_17454369	Methylation	-2.89047	NA	PDGFRL_5157_Intron-2
76	0.00312469	chr19_36246711	Methylation	4.72984	NA	NA
76	0.00312469	chr19_36246711	Methylation	4.72984	NA	LIN37_55957_Downstream
76	0.00312469	chr19_36246711	Methylation	4.72984	NA	C19orf55_148137_Upstream
76	0.00312469	chr19_36246711	Methylation	4.72984	NA	HSPB6_126393_Exon-2
76	0.00312469	chr19_36246711	Methylation	4.72984	NA	PSENEN_55851_Downstream
77	0.00305614	chr15_60691554	Methylation	3.49266	NA	ANXA2_302_Upstream
78	0.00304255	chr6_163673130	Methylation	2.22929	NA	PACRG_135138_Intron-5,Intron-4
79	0.00301311	chr20_21481290	Methylation	-5.43719	NA	NA
80	0.0030071	chr19_19281255	Methylation	2.81687	NA	MEF2B_100271849_Upstream
80	0.0030071	chr19_19281255	Methylation	2.81687	NA	LOC729991-MEF2B_4207_Intron-5,Intron-3,Intron-1
81	0.00296308	chr9_136270795	Methylation	-3.01343	NA	REXO4_57109_Downstream
81	0.00296308	chr9_136270795	Methylation	-3.01343	NA	C9orf96_169436_Exon-18,Exon-14
82	0.00295248	chr5_135416249	Methylation	-3.0698	NA	NA
83	0.00289084	chr2_230136900	Methylation	2.65188	NA	PID1_55022_Upstream
84	0.00286087	chr21_45165001	Methylation	-4.06474	NA	PDXK_8566_Intron-3,Intron-4
85	0.00285726	chr8_22561547	Methylation	2.25757	NA	NA
86	0.00281502	chr2_233251224	Methylation	9.15487	NA	ALPP_250_Downstream
87	0.00281039	APC2	Expression	NA	1.355	APC2_10297
88	0.00280906	chr2_131797921	Methylation	-1.57447	NA	ARHGEF4_50649_Intron-3,Intron-5,Exon-8,Exon-2
89	0.00273353	chr22_42337207	Methylation	-2.33805	NA	CENPM_79019_Downstream,Intron-4,Intron-5,Upstream
89	0.00273353	chr22_42337207	Methylation	-2.33805	NA	WBP2NL_164684_Intron-1
89	0.00273353	chr22_42337207	Methylation	-2.33805	NA	LOC339674_339674_Intron-1
90	0.00272817	chr19_19281636	Methylation	4.74535	NA	MEF2B_100271849_Upstream
90	0.00272817	chr19_19281636	Methylation	4.74535	NA	LOC729991-MEF2B_4207_Intron-5,Intron-3,Intron-1
91	0.00266677	chr13_74315412	Methylation	2.31907	NA	KLF12_11278_Intron-6
92	0.00263692	chr10_128993126	Methylation	4.61135	NA	FAM196A_642938_Intron-1
92	0.00263692	chr10_128993126	Methylation	4.61135	NA	DOCK1_1793_Intron-27
93	0.0025872	chr12_11639644	Methylation	-1.43651	NA	NA
94	0.00255243	chr20_2675411	Methylation	3.56405	NA	EBF4_57593_Intron-2
95	0.00253546	chr2_118616012	Methylation	-3.96152	NA	NA
96	0.00248372	chr6_110678892	Methylation	5.86964	NA	C6orf186_728464_Intron-1,Intron-2
97	0.00243819	chr2_235889915	Methylation	-2.77109	NA	SH3BP4_23677_Intron-1
98	0.00243819	chr8_38856624	Methylation	-1.86911	NA	ADAM9_8754_Intron-1
98	0.00243819	chr8_38856624	Methylation	-1.86911	NA	TM2D2_83877_Upstream
99	0.00229719	chr2_174265733	Methylation	-2.28291	NA	NA_NA
100	0.00217546	chr7_17337976	Methylation	-3.16593	NA	AHR_196_Upstream
101	0.00206976	chr1_237168670	Methylation	-3.05882	NA	NA
102	0.00189153	chr5_110413671	Methylation	-5.72374	NA	TSLP_85480_Exon-5,Exon-4,Exon-2
