# Supplementary material for: Depression and suicide risk prediction models using blood-derived multi-omics data
Source: Transl Psychiatry. 2019 Oct 17;9:262. doi: 10.1038/s41398-019-0595-2 (PMC6797735; doi:10.1038/s41398-019-0595-2)
Supplement: Supplementary file 6 — Table S5. List of selected markers for HAM17 regression model [file 41398_2019_595_MOESM6_ESM.xlsx]

## Sheet: Sheet1
Table S5. List of selected markers for HAM17 regression model
Marker info is separated if one marker is related with multiple genes.
Marker	Marker type	Marker info (gene_EntrezID_genic position if methylation marker)	HAM17.coef	HAM17.abs.coef	HAM17.rank
chr2_210636188	Methylation	UNC80_285175_Upstream	1.70834	1.70834	1
chr9_44877335	Methylation	NA	-1.56173	1.56173	2
chr15_41135793	Methylation	SPINT1_6692_Upstream	1.54155	1.54155	3
chr7_158769835	Methylation	NA	1.48627	1.48627	4
LOC283314_283314	Expression	LOC283314_283314	-1.43938	1.43938	5
chr18_34908626	Methylation	CELF4_56853_Intron-2	1.41499	1.41499	6
chr3_104628673	Methylation	NA	1.3628	1.3628	7
chr1_155109378	Methylation	DPM3_54344_Downstream	-1.31723	1.31723	8
chr1_155109378	Methylation	EFNA1_1942_Downstream	-1.31723	1.31723	8
chr1_155109378	Methylation	RAG1AP1_55974_Intron-2,Exon-3	-1.31723	1.31723	8
chr5_139490853	Methylation	NA	-1.30718	1.30718	9
chr5_139490853	Methylation	PURA_5813_Upstream	-1.30718	1.30718	9
chr8_22223849	Methylation	SLC39A14_23516_Upstream	-1.25058	1.25058	10
chr5_140773539	Methylation	PCDHGA3_56112_Intron-1,Intron-2	1.2136	1.2136	11
chr5_140773539	Methylation	PCDHGB2_56103_Intron-1	1.2136	1.2136	11
chr5_140773539	Methylation	PCDHGA1_56114_Intron-1	1.2136	1.2136	11
chr5_140773539	Methylation	PCDHGA2_56113_Intron-1	1.2136	1.2136	11
chr5_140773539	Methylation	PCDHGB5_56101_Upstream	1.2136	1.2136	11
chr5_140773539	Methylation	PCDHGA5_56110_Intron-1	1.2136	1.2136	11
chr5_140773539	Methylation	PCDHGB1_56104_Intron-1	1.2136	1.2136	11
chr5_140773539	Methylation	PCDHGA8_9708_Exon-1	1.2136	1.2136	11
chr5_140773539	Methylation	PCDHGB4_8641_Intron-1,Downstream	1.2136	1.2136	11
chr5_140773539	Methylation	PCDHGA4_56111_Intron-1	1.2136	1.2136	11
chr5_140773539	Methylation	PCDHGB3_56102_Intron-1	1.2136	1.2136	11
chr5_140773539	Methylation	PCDHGA7_56108_Intron-1	1.2136	1.2136	11
chr5_140773539	Methylation	PCDHGA6_56109_Intron-1	1.2136	1.2136	11
chr14_70327025	Methylation	NA	-1.19807	1.19807	12
chr1_207924788	Methylation	CD46_4179_Upstream	1.18931	1.18931	13
chr15_27959995	Methylation	NA	-1.1817	1.1817	14
chr19_4304026	Methylation	FSD1_79187_Upstream	1.14948	1.14948	15
chr19_4304026	Methylation	TMIGD2_126259_Upstream	1.14948	1.14948	15
chr14_106361213	Methylation	KIAA0125_9834_Intron-1	1.12931	1.12931	16
chr14_106361213	Methylation	ADAM6_8755_Intron-2954	1.12931	1.12931	16
chr13_45886050	Methylation	NA	1.12437	1.12437	17
chr4_40892564	Methylation	APBB2_323_Intron-11,Intron-10,Intron-4,Intron-5	-1.1185	1.1185	18
chr20_42142766	Methylation	L3MBTL_26013_Upstream,Intron-3	-1.05103	1.05103	19
chr22_20905678	Methylation	MED15_51586_Intron-2,Upstream	1.05097	1.05097	20
chr21_44864012	Methylation	NA	-1.04896	1.04896	21
chr5_140865602	Methylation	PCDHGB1_56104_Intron-1	1.03839	1.03839	22
chr5_140865602	Methylation	PCDHGA11_56105_Intron-1	1.03839	1.03839	22
chr5_140865602	Methylation	PCDHGB4_8641_Intron-1	1.03839	1.03839	22
chr5_140865602	Methylation	PCDHGA8_9708_Intron-1	1.03839	1.03839	22
chr5_140865602	Methylation	PCDHGB7_56099_Intron-1	1.03839	1.03839	22
chr5_140865602	Methylation	PCDHGA3_56112_Intron-1,Intron-2	1.03839	1.03839	22
chr5_140865602	Methylation	PCDHGA2_56113_Intron-1	1.03839	1.03839	22
chr5_140865602	Methylation	PCDHGC4_56098_Exon-1	1.03839	1.03839	22
chr5_140865602	Methylation	PCDHGA5_56110_Intron-1	1.03839	1.03839	22
chr5_140865602	Methylation	PCDHGA4_56111_Intron-1	1.03839	1.03839	22
chr5_140865602	Methylation	PCDHGB3_56102_Intron-1	1.03839	1.03839	22
chr5_140865602	Methylation	PCDHGA12_26025_Intron-1	1.03839	1.03839	22
chr5_140865602	Methylation	PCDHGB2_56103_Intron-1	1.03839	1.03839	22
chr5_140865602	Methylation	PCDHGA1_56114_Intron-1	1.03839	1.03839	22
chr5_140865602	Methylation	PCDHGB5_56101_Intron-1	1.03839	1.03839	22
chr5_140865602	Methylation	PCDHGA9_56107_Intron-1	1.03839	1.03839	22
chr5_140865602	Methylation	PCDHGA10_56106_Intron-1	1.03839	1.03839	22
chr5_140865602	Methylation	PCDHGA6_56109_Intron-1	1.03839	1.03839	22
chr5_140865602	Methylation	PCDHGC5_56097_Upstream	1.03839	1.03839	22
chr5_140865602	Methylation	PCDHGB6_56100_Intron-1	1.03839	1.03839	22
chr5_140865602	Methylation	PCDHGC3_5098_Intron-1	1.03839	1.03839	22
chr5_140865602	Methylation	PCDHGA7_56108_Intron-1	1.03839	1.03839	22
chr9_34380445	Methylation	KIAA1161_57462_Upstream	-1.03237	1.03237	23
chr9_34380445	Methylation	C9orf24_84688_Exon-2,Intron-2,Intron-5	-1.03237	1.03237	23
TMBIM4_51643	Expression	TMBIM4_51643	-1.02948	1.02948	24
chr11_133706356	Methylation	SPATA19_219938_Downstream	-1.02355	1.02355	25
chr19_37825886	Methylation	HKR1_284459_Intron-4,Intron-1	-1.01463	1.01463	26
chr2_128378387	Methylation	MYO7B_4648_Intron-26,Intron-2,Intron-1	1.01352	1.01352	27
PPM1K_152926	Expression	PPM1K_152926	-0.998854	0.998854	28
SPATA13_221178	Expression	SPATA13_221178	0.99119	0.99119	29
chr20_60587213	Methylation	TAF4_6874_Intron-3	-0.984962	0.984962	30
TET3_200424	Expression	TET3_200424	0.982065	0.982065	31
ZMAT3_64393	Expression	ZMAT3_64393	0.976643	0.976643	32
chr7_76830003	Methylation	FGL2_10875_Upstream	0.971211	0.971211	33
chr7_76830003	Methylation	CCDC146_57639_Intron-2	0.971211	0.971211	33
chr8_120221635	Methylation	MAL2_114569_Intron-2	-0.967122	0.967122	34
chr8_1245228	Methylation	NA	-0.952027	0.952027	35
L1CAM_3897	Expression	L1CAM_3897	0.946093	0.946093	36
chr10_130759096	Methylation	NA	-0.937359	0.937359	37
chr10_13002660	Methylation	CCDC3_83643_Intron-2,Intron-6	-0.936915	0.936915	38
chr19_40919449	Methylation	PRX_57716_Upstream	0.926657	0.926657	39
chr19_37825720	Methylation	HKR1_284459_Intron-4,Intron-1	-0.918988	0.918988	40
chr19_5294532	Methylation	PTPRS_5802_Intron-1	-0.916816	0.916816	41
chr3_31402973	Methylation	NA	0.914543	0.914543	42
chr4_57623825	Methylation	NA	0.914177	0.914177	43
chr5_893567	Methylation	TRIP13_9319_Intron-1	-0.912955	0.912955	44
chr5_893567	Methylation	BRD9_65980_Upstream	-0.912955	0.912955	44
chr3_156273458	Methylation	SSR3_6747_Upstream	-0.912232	0.912232	45
chr10_132734310	Methylation	NA	0.911738	0.911738	46
chr16_1583952	Methylation	IFT140_9742_Intron-10,Intron-19	-0.910406	0.910406	47
chr16_1583952	Methylation	TMEM204_79652_Upstream,Exon-1,Exon-2	-0.910406	0.910406	47
chr8_103953371	Methylation	NA	-0.908596	0.908596	48
MAP3K9_4293	Expression	MAP3K9_4293	0.904941	0.904941	49
chr2_131597596	Methylation	NA	-0.900987	0.900987	50
chr2_131597596	Methylation	NA	-0.900987	0.900987	50
chr13_24375323	Methylation	MIPEP_4285_Intron-16	0.900244	0.900244	51
chr9_89422543	Methylation	NA	-0.898945	0.898945	52
chr20_57426425	Methylation	GNAS_2778_Intron-1,Upstream	-0.893934	0.893934	53
chr20_57426425	Methylation	GNASAS_149775_Upstream	-0.893934	0.893934	53
chr5_140261916	Methylation	PCDHA5_56143_Intron-1	0.893519	0.893519	54
chr5_140261916	Methylation	PCDHA4_56144_Intron-1	0.893519	0.893519	54
chr5_140261916	Methylation	PCDHA7_56141_Intron-1	0.893519	0.893519	54
chr5_140261916	Methylation	PCDHA10_56139_Intron-1	0.893519	0.893519	54
chr5_140261916	Methylation	PCDHA3_56145_Intron-1	0.893519	0.893519	54
chr5_140261916	Methylation	PCDHA12_56137_Intron-1,Downstream	0.893519	0.893519	54
chr5_140261916	Methylation	PCDHA2_56146_Intron-1	0.893519	0.893519	54
chr5_140261916	Methylation	PCDHA6_56142_Intron-1	0.893519	0.893519	54
chr5_140261916	Methylation	PCDHA8_56140_Intron-1	0.893519	0.893519	54
chr5_140261916	Methylation	PCDHA1_56147_Intron-1	0.893519	0.893519	54
chr5_140261916	Methylation	PCDHA13_56136_Exon-1	0.893519	0.893519	54
chr5_140261916	Methylation	PCDHA9_9752_Intron-1	0.893519	0.893519	54
chr5_140261916	Methylation	PCDHA11_56138_Intron-1	0.893519	0.893519	54
chr12_132611072	Methylation	EP400NL_347918_Exon-7	-0.893282	0.893282	55
chr22_47015762	Methylation	NA	-0.893265	0.893265	56
chr9_72027059	Methylation	NA	-0.891403	0.891403	57
LOC100190986_100190986	Expression	LOC100190986_100190986	0.881755	0.881755	58
chr17_619066	Methylation	VPS53_55275_Upstream	0.874185	0.874185	59
chr19_40360936	Methylation	FCGBP_8857_Exon-33	0.865564	0.865564	60
chr6_13408654	Methylation	GFOD1_54438_Intron-1	0.861085	0.861085	61
chr12_11151224	Methylation	PRB4_5545_Intron-3	-0.856863	0.856863	62
chr12_11151224	Methylation	TAS2R20_259295_Upstream	-0.856863	0.856863	62
chr12_11151224	Methylation	PRR4_11272_Intron-2	-0.856863	0.856863	62
chr12_11151224	Methylation	PRH1_5554_Intron-3	-0.856863	0.856863	62
chr19_49934577	Methylation	SLC17A7_57030_Downstream,Intron-10,Intron-5	-0.854115	0.854115	63
DNASE1_1773	Expression	DNASE1_1773	-0.853168	0.853168	64
chr13_108867134	Methylation	LIG4_3981_Intron-1,Upstream	0.851693	0.851693	65
chr13_108867134	Methylation	ABHD13_84945_Upstream	0.851693	0.851693	65
chr12_1738375	Methylation	WNT5B_81029_Intron-1,Upstream	0.851618	0.851618	66
chr7_6120483	Methylation	NA	-0.850021	0.850021	67
chr21_47856732	Methylation	PCNT_5116_Intron-39	0.847471	0.847471	68
chr4_8861011	Methylation	NA	0.84459	0.84459	69
chr9_124982954	Methylation	LHX6_26468_Intron-4,Intron-3	-0.843455	0.843455	70
chr2_210675284	Methylation	UNC80_285175_Intron-7	-0.843344	0.843344	71
PCDHGB3_56102	Expression	PCDHGB3_56102	0.836042	0.836042	72
chr11_44134329	Methylation	EXT2_2132_Intron-3,Intron-5	-0.827251	0.827251	73
chr14_106351595	Methylation	ADAM6_8755_Exon-3149	0.824733	0.824733	74
chr14_106351595	Methylation	KIAA0125_9834_Upstream	0.824733	0.824733	74
chr5_121492438	Methylation	ZNF474_133923_Downstream	-0.821934	0.821934	75
chr4_939145	Methylation	TMEM175_84286_Intron-1	0.817609	0.817609	76
chr15_29442162	Methylation	FAM189A1_23359_Intron-2,Intron-5	-0.815357	0.815357	77
chr5_122179886	Methylation	SNX24_28966_Upstream	-0.81163	0.81163	78
chr5_177030668	Methylation	B4GALT7_11285_Upstream,Intron-1	-0.806788	0.806788	79
chr9_100955732	Methylation	CORO2A_7464_Upstream	-0.805752	0.805752	80
chr15_30260434	Methylation	NA	-0.804786	0.804786	81
chr3_133251942	Methylation	NA	-0.804091	0.804091	82
chr5_139490874	Methylation	PURA_5813_Upstream	-0.799022	0.799022	83
chr5_139490874	Methylation	NA	-0.799022	0.799022	83
chr4_6344486	Methylation	PPP2R2C_5522_Intron-6,Intron-7,Intron-5	0.795689	0.795689	84
chr3_120137492	Methylation	FSTL1_11167_Intron-2	-0.794814	0.794814	85
chr21_33766022	Methylation	C21orf119_84996_Exon-1	-0.793399	0.793399	86
chr21_33766022	Methylation	URB1_9875_Upstream	-0.793399	0.793399	86
chr7_917734	Methylation	GET4_51608_Intron-9,Intron-1	-0.788356	0.788356	87
chr7_917734	Methylation	SUN1_23353_Downstream	-0.788356	0.788356	87
chr19_2238932	Methylation	SF3A2_8175_Intron-1	-0.785198	0.785198	88
chr19_2238932	Methylation	PLEKHJ1_55111_Upstream	-0.785198	0.785198	88
chr20_31780882	Methylation	BASE_317716_Upstream	0.779973	0.779973	89
chr11_81681651	Methylation	NA	0.778023	0.778023	90
chr4_11370839	Methylation	NA	-0.771548	0.771548	91
chr10_126851184	Methylation	CTBP2_1488_Upstream	-0.77008	0.77008	92
chr14_61787676	Methylation	NA	0.768499	0.768499	93
chr14_61787676	Methylation	PRKCH_5583_Intron-1,Upstream	0.768499	0.768499	93
chr22_18985638	Methylation	DGCR5_26220_Intron-4,Downstream	0.765731	0.765731	94
chr22_18985638	Methylation	NA	0.765731	0.765731	94
chr20_19815142	Methylation	NA	-0.763902	0.763902	95
chr2_49144276	Methylation	NA	-0.762818	0.762818	96
TSHZ2_128553	Expression	TSHZ2_128553	-0.761521	0.761521	97
chr15_85177563	Methylation	SCAND2_54581_Intron-1,Exon-2	-0.761207	0.761207	98
chr2_214148517	Methylation	SPAG16_79582_Upstream	-0.75846	0.75846	99
chr4_2421443	Methylation	ZFYVE28_57732_Upstream	-0.755141	0.755141	100
chr8_74882873	Methylation	TCEB1_6921_Intron-1	-0.753745	0.753745	101
chr11_122852256	Methylation	BSX_390259_Exon-1	-0.750541	0.750541	102
chr12_132877596	Methylation	GALNT9_50614_Intron-1	-0.749568	0.749568	103
chr16_537842	Methylation	RAB11FIP3_9727_Intron-4,Intron-2,Intron-1	0.749178	0.749178	104
chr6_170596942	Methylation	DLL1_28514_Downstream,Intron-4,Exon-4	0.748535	0.748535	105
chr5_149669283	Methylation	CAMK2A_815_Exon-1	-0.748229	0.748229	106
chr15_23894894	Methylation	MAGEL2_54551_Upstream	0.745704	0.745704	107
chr12_132950586	Methylation	NA	-0.74526	0.74526	108
chr7_75367549	Methylation	HIP1_3092_Intron-1	-0.745076	0.745076	109
chr3_172467935	Methylation	ECT2_1894_Upstream	0.744276	0.744276	110
chr19_39321759	Methylation	ECH1_1891_Exon-3	-0.741009	0.741009	111
chr19_39321759	Methylation	HNRNPL_3191_Intron-3,Exon-7	-0.741009	0.741009	111
chr1_236162260	Methylation	NID1_4811_Intron-12,Intron-1,Intron-9	-0.738984	0.738984	112
TRIO_7204	Expression	TRIO_7204	-0.736157	0.736157	113
chr19_59074738	Methylation	UBE2M_9040_Upstream	-0.735247	0.735247	114
chr19_59074738	Methylation	MZF1_7593_Exon-6,Downstream	-0.735247	0.735247	114
chr19_59074738	Methylation	LOC100131691_100131691_Intron-1	-0.735247	0.735247	114
chr8_41107467	Methylation	NA	-0.73519	0.73519	115
chr5_67512024	Methylation	PIK3R1_5295_Intron-1	0.734972	0.734972	116
chr8_95731159	Methylation	DPY19L4_286148_Upstream	-0.732834	0.732834	117
chr7_2705192	Methylation	TTYH3_80727_Downstream	0.73218	0.73218	118
HELB_92797	Expression	HELB_92797	0.731195	0.731195	119
chr11_2206268	Methylation	NA	0.72981	0.72981	120
chr16_18995637	Methylation	TMC7_79905_Intron-1,Exon-1	-0.729327	0.729327	121
chr2_8976894	Methylation	KIDINS220_57498_Intron-1	0.728888	0.728888	122
chr6_28321301	Methylation	ZNF323_64288_Intron-2,Intron-3	-0.72831	0.72831	123
chr6_28321301	Methylation	ZKSCAN3_80317_Intron-1,Intron-2	-0.72831	0.72831	123
chr5_4512107	Methylation	NA	-0.728012	0.728012	124
chr13_108867108	Methylation	LIG4_3981_Intron-1,Exon-1	0.721433	0.721433	125
chr13_108867108	Methylation	ABHD13_84945_Upstream	0.721433	0.721433	125
chr10_128993126	Methylation	FAM196A_642938_Intron-1	0.716527	0.716527	126
chr10_128993126	Methylation	DOCK1_1793_Intron-27	0.716527	0.716527	126
chr5_134914091	Methylation	CXCL14_9547_Intron-2	-0.716488	0.716488	127
chr19_37825156	Methylation	HKR1_284459_Intron-4,Upstream	-0.714374	0.714374	128
chr4_25067197	Methylation	NA	-0.712703	0.712703	129
ZC3H12D_340152	Expression	ZC3H12D_340152	-0.711314	0.711314	130
chr14_66963628	Methylation	C14orf53_440184_Intron-9,Intron-8	-0.708139	0.708139	131
chr14_66963628	Methylation	NA	-0.708139	0.708139	131
KIAA2022_340533	Expression	KIAA2022_340533	0.705667	0.705667	132
chr1_4119634	Methylation	NA	-0.702976	0.702976	133
chr6_169651645	Methylation	THBS2_7058_Intron-2	-0.70147	0.70147	134
chr14_24779984	Methylation	CIDEB_27141_Upstream,Exon-1	0.700614	0.700614	135
chr14_24779984	Methylation	LTB4R_1241_Upstream	0.700614	0.700614	135
chr14_24779984	Methylation	LTB4R2_56413_Exon-1,Exon-2	0.700614	0.700614	135
chr7_5111679	Methylation	LOC389458_389458_Intron-6,Upstream	0.695311	0.695311	136
chr7_5111679	Methylation	RBAK_57786_Downstream	0.695311	0.695311	136
MGC16384_114130	Expression	MGC16384_114130	-0.692816	0.692816	137
chr3_37904293	Methylation	NA	-0.69172	0.69172	138
chr3_37904293	Methylation	CTDSPL_10217_Intron-1	-0.69172	0.69172	138
chr17_80734592	Methylation	TBCD_6904_Intron-5,Intron-6	0.690405	0.690405	139
chr4_3876329	Methylation	NA	-0.687156	0.687156	140
chr17_47440438	Methylation	ZNF652_22834_Upstream	0.684273	0.684273	141
chr10_323638	Methylation	DIP2C_22982_Intron-36	-0.683936	0.683936	142
chr20_23018906	Methylation	SSTR4_6754_Downstream	0.683457	0.683457	143
chr13_100578842	Methylation	NA	0.679915	0.679915	144
chr12_80907474	Methylation	PTPRQ_374462_Intron-14	-0.67782	0.67782	145
chr1_156393002	Methylation	NA	-0.673889	0.673889	146
chr1_156393002	Methylation	C1orf61_10485_Intron-2,Downstream	-0.673889	0.673889	146
chr19_56916167	Methylation	ZNF583_147949_Intron-1	-0.67009	0.67009	147
chr4_98969134	Methylation	C4orf37_285555_Intron-5	0.667875	0.667875	148
chr16_89069852	Methylation	NA	-0.667724	0.667724	149
chr4_150998966	Methylation	DCLK2_166614_Upstream	-0.667548	0.667548	150
chr17_79992730	Methylation	DCXR_51181_Downstream	-0.666439	0.666439	151
chr17_79992730	Methylation	LRRC45_201255_Downstream	-0.666439	0.666439	151
chr17_79992730	Methylation	RAC3_5881_Downstream	-0.666439	0.666439	151
chr6_40253959	Methylation	NA	0.66633	0.66633	152
LOC148696_148696	Expression	LOC148696_148696	-0.66464	0.66464	153
chr11_18654995	Methylation	SPTY2D1_144108_Intron-1	-0.664268	0.664268	154
chr15_77220591	Methylation	RCN2_5955_Upstream	-0.664137	0.664137	155
chr7_39171070	Methylation	POU6F2_11281_Intron-2	-0.662553	0.662553	156
chr4_7967275	Methylation	ABLIM2_84448_Exon-2,Exon-21,Exon-7,Exon-15,Exon-18,Exon-20,Exon-17,Exon-16	0.661372	0.661372	157
chr16_89723193	Methylation	CHMP1A_5119_Intron-1	0.659771	0.659771	158
chr16_89723193	Methylation	C16orf55_124045_Upstream	0.659771	0.659771	158
chr3_51741346	Methylation	GRM2_2912_Intron-1	-0.657514	0.657514	159
chr3_51741346	Methylation	TEX264_51368_Downstream	-0.657514	0.657514	159
chr11_66335496	Methylation	CTSF_8722_Exon-2	-0.653685	0.653685	160
chr11_66335496	Methylation	ACTN3_89_Downstream	-0.653685	0.653685	160
chr11_62600422	Methylation	WDR74_54663_Downstream,Exon-10,Exon-12	-0.651989	0.651989	161
chr11_62600422	Methylation	STX5_6811_Upstream	-0.651989	0.651989	161
chr21_42687940	Methylation	FAM3B_54097_Intron-1,Upstream	0.649707	0.649707	162
chr17_7350439	Methylation	CHRNB1_1140_Exon-5,Exon-4,Exon-2	-0.649263	0.649263	163
chr17_7350439	Methylation	FGF11_2256_Downstream	-0.649263	0.649263	163
chr1_18152525	Methylation	ACTL8_81569_Exon-3	-0.648768	0.648768	164
chr4_7252287	Methylation	SORCS2_57537_Intron-1	0.648686	0.648686	165
chr8_144239075	Methylation	LY6H_4062_Downstream	0.648419	0.648419	166
DGCR5_26220	Expression	DGCR5_26220	0.648234	0.648234	167
chr7_137564243	Methylation	CREB3L2_64764_Exon-12,Downstream	-0.645685	0.645685	168
chr16_1500348	Methylation	CLCN7_1186_Upstream,Intron-17,Intron-16	0.645352	0.645352	169
chr11_131335208	Methylation	NTM_50863_Intron-1	-0.643365	0.643365	170
chr3_88197529	Methylation	ZNF654_55279_Downstream	-0.643282	0.643282	171
chr3_88197529	Methylation	CGGBP1_8545_Intron-1	-0.643282	0.643282	171
chr3_88197529	Methylation	C3orf38_285237_Upstream	-0.643282	0.643282	171
chr10_31715342	Methylation	ZEB1_6935_Intron-1,Intron-2,Intron-5,Intron-3	0.642487	0.642487	172
chr14_33244132	Methylation	NA	0.640963	0.640963	173
chr14_33244132	Methylation	AKAP6_9472_Intron-12	0.640963	0.640963	173
chr1_39570613	Methylation	MACF1_23499_Intron-3,Downstream	-0.636028	0.636028	174
chr7_100208785	Methylation	PCOLCE_5118_Downstream	-0.63544	0.63544	175
chr7_100208785	Methylation	MOSPD3_64598_Upstream	-0.63544	0.63544	175
chr11_61660190	Methylation	FADS3_3995_Upstream	0.633999	0.633999	176
chr11_61660190	Methylation	RAB3IL1_5866_Downstream	0.633999	0.633999	176
chr12_80907093	Methylation	PTPRQ_374462_Intron-14	-0.633407	0.633407	177
chr17_77078887	Methylation	ENGASE_64772_Exon-7,Exon-6,Exon-3,Intron-7	0.629215	0.629215	178
chr5_159399927	Methylation	ADRA1B_147_Exon-2	-0.626844	0.626844	179
chr2_88313351	Methylation	NA	-0.625527	0.625527	180
chr6_138726379	Methylation	HEBP2_23593_Exon-2	0.624938	0.624938	181
chr2_202904322	Methylation	FZD7_8324_Downstream	0.622482	0.622482	182
chr18_74062690	Methylation	NA	-0.622289	0.622289	183
chr13_111819384	Methylation	ARHGEF7_8874_Intron-1,Intron-2,Intron-3	-0.621887	0.621887	184
chr5_79334784	Methylation	THBS4_7060_Intron-2	-0.618183	0.618183	185
chr11_93270288	Methylation	C11orf75_56935_Intron-1	-0.617241	0.617241	186
chr2_233284446	Methylation	NA	-0.617075	0.617075	187
SPDYE7P_441251	Expression	SPDYE7P_441251	0.616446	0.616446	188
chr1_40149532	Methylation	HPCAL4_51440_Intron-3,Intron-2	-0.615852	0.615852	189
chr6_8279087	Methylation	NA	-0.615344	0.615344	190
chr11_120110498	Methylation	POU2F3_25833_Upstream	-0.614777	0.614777	191
chr8_1900812	Methylation	ARHGEF10_9639_Intron-27,Intron-26,Intron-17	0.614463	0.614463	192
chr5_847052	Methylation	ZDHHC11_79844_Upstream,Intron-1,Intron-3	-0.614348	0.614348	193
chr8_17207717	Methylation	MTMR7_9108_Upstream,Intron-4	-0.614116	0.614116	194
chr16_75150611	Methylation	LDHD_197257_Exon-1	0.610487	0.610487	195
chr6_169651603	Methylation	THBS2_7058_Intron-2	-0.608083	0.608083	196
KIAA0754_643314	Expression	KIAA0754_643314	0.605739	0.605739	197
chr19_3112810	Methylation	GNA11_2767_Intron-2	0.605464	0.605464	198
chr17_619064	Methylation	VPS53_55275_Upstream	0.605295	0.605295	199
chr18_70206934	Methylation	CBLN2_147381_Intron-2,Intron-3	0.604746	0.604746	200
chr7_477848	Methylation	NA	-0.604551	0.604551	201
chr1_32682048	Methylation	C1orf91_56063_Exon-4,Exon-5,Exon-7,Exon-6	-0.604064	0.604064	202
chr1_32682048	Methylation	DCDC2B_149069_Downstream	-0.604064	0.604064	202
chr19_58862303	Methylation	ZNF497_162968_Downstream	0.60299	0.60299	203
chr19_58862303	Methylation	A1BG_1_Intron-5,Intron-9	0.60299	0.60299	203
chr19_58862303	Methylation	NCRNA00181_503538_Upstream,Intron-1	0.60299	0.60299	203
chr2_3131267	Methylation	NA	0.602758	0.602758	204
chr13_47188862	Methylation	LRCH1_23143_Intron-1	0.60244	0.60244	205
chr10_105239587	Methylation	CALHM3_119395_Upstream	-0.602244	0.602244	206
chr8_70475489	Methylation	SULF1_23213_Intron-2,Intron-3	-0.601316	0.601316	207
chr3_51741178	Methylation	GRM2_2912_Exon-1	-0.599761	0.599761	208
chr3_51741178	Methylation	TEX264_51368_Downstream	-0.599761	0.599761	208
chr17_35242539	Methylation	NA	0.598827	0.598827	209
chr9_140773469	Methylation	CACNA1B_774_Intron-1	0.597944	0.597944	210
chr9_140773469	Methylation	NA	0.597944	0.597944	210
chr7_925650	Methylation	GET4_51608_Intron-9,Intron-1	-0.595578	0.595578	211
RAD9B_144715	Expression	RAD9B_144715	-0.591482	0.591482	212
chr5_140772869	Methylation	PCDHGB2_56103_Intron-1	0.591329	0.591329	213
chr5_140772869	Methylation	PCDHGA3_56112_Intron-1,Intron-2	0.591329	0.591329	213
chr5_140772869	Methylation	PCDHGB5_56101_Upstream	0.591329	0.591329	213
chr5_140772869	Methylation	PCDHGA2_56113_Intron-1	0.591329	0.591329	213
chr5_140772869	Methylation	PCDHGA1_56114_Intron-1	0.591329	0.591329	213
chr5_140772869	Methylation	PCDHGB1_56104_Intron-1	0.591329	0.591329	213
chr5_140772869	Methylation	PCDHGA5_56110_Intron-1	0.591329	0.591329	213
chr5_140772869	Methylation	PCDHGB3_56102_Intron-1	0.591329	0.591329	213
chr5_140772869	Methylation	PCDHGA4_56111_Intron-1	0.591329	0.591329	213
chr5_140772869	Methylation	PCDHGA8_9708_Exon-1	0.591329	0.591329	213
chr5_140772869	Methylation	PCDHGB4_8641_Intron-1,Downstream	0.591329	0.591329	213
chr5_140772869	Methylation	PCDHGA7_56108_Intron-1	0.591329	0.591329	213
chr5_140772869	Methylation	PCDHGA6_56109_Intron-1	0.591329	0.591329	213
C14orf49_161176	Expression	C14orf49_161176	-0.591289	0.591289	214
chr1_3820534	Methylation	LOC100133612_100133612_Intron-1,Exon-2	-0.587067	0.587067	215
chr1_3820534	Methylation	C1orf174_339448_Upstream	-0.587067	0.587067	215
PIK3C2B_5287	Expression	PIK3C2B_5287	-0.585837	0.585837	216
chr3_152017713	Methylation	MBNL1_4154_Intron-1,Exon-2,Exon-1	0.582479	0.582479	217
chr13_114189998	Methylation	TMCO3_55002_Intron-9,Downstream	-0.58179	0.58179	218
chr12_6730096	Methylation	LPAR5_57121_Exon-2	-0.58151	0.58151	219
chr14_86001799	Methylation	FLRT2_23768_Intron-1	0.581203	0.581203	220
chr9_112731028	Methylation	PALM2-AKAP2_445815_Intron-4,Intron-6,Intron-7	-0.581071	0.581071	221
chr2_241459847	Methylation	ANKMY1_51281_Downstream,Exon-8,Exon-7,Exon-9	0.580151	0.580151	222
chr3_52864694	Methylation	MUSTN1_389125_Downstream,Intron-3	0.578996	0.578996	223
chr3_52864694	Methylation	ITIH4_3700_Upstream,Exon-1,Intron-2	0.578996	0.578996	223
chr3_52864694	Methylation	TMEM110_375346_Downstream	0.578996	0.578996	223
chr16_83841287	Methylation	HSBP1_3281_Upstream	-0.576247	0.576247	224
chr2_10857923	Methylation	ATP6V1C2_245973_Upstream	-0.574868	0.574868	225
chr8_144924046	Methylation	NRBP2_340371_Upstream,Intron-1	0.574658	0.574658	226
chr14_65008050	Methylation	HSPA2_3306_Exon-1,Exon-2	0.573922	0.573922	227
chr7_15728128	Methylation	MEOX2_4223_Upstream	-0.573519	0.573519	228
chr11_60918618	Methylation	VPS37C_55048_Intron-1	-0.57293	0.57293	229
chr7_2705201	Methylation	TTYH3_80727_Downstream	0.572475	0.572475	230
chr13_74831888	Methylation	NA	-0.571757	0.571757	231
C20orf117_140710	Expression	C20orf117_140710	0.570716	0.570716	232
chr5_36231291	Methylation	C5orf33_133686_Intron-1	-0.570001	0.570001	233
chr7_477826	Methylation	NA	-0.569408	0.569408	234
chr2_25470968	Methylation	DNMT3A_1788_Exon-3,Exon-7	0.568601	0.568601	235
chr3_112854993	Methylation	NA	-0.567409	0.567409	236
chr14_23321005	Methylation	MMP14_4323_Downstream	-0.566429	0.566429	237
chr8_38832335	Methylation	PLEKHA2_59339_Downstream	-0.565297	0.565297	238
chr8_38832335	Methylation	HTRA4_203100_Intron-1	-0.565297	0.565297	238
chr12_117797107	Methylation	NOS1_4842_Intron-1	-0.564298	0.564298	239
chr4_187219430	Methylation	NA	-0.563141	0.563141	240
chr11_12462992	Methylation	PARVA_55742_Intron-1	-0.562304	0.562304	241
chr19_39755118	Methylation	IL28A_282616_Upstream	-0.560916	0.560916	242
chr1_19407912	Methylation	UBR4_23352_Exon-18,Exon-20,Exon-103,Exon-15,Exon-13,Exon-1	-0.559564	0.559564	243
GPR83_10888	Expression	GPR83_10888	0.559037	0.559037	244
chr4_111550820	Methylation	PITX2_5308_Intron-3,Intron-5,Intron-2	0.558555	0.558555	245
chr1_168091024	Methylation	GPR161_23432_Intron-2,Intron-1	-0.558335	0.558335	246
chr22_18923169	Methylation	PRODH_5625_Intron-1,Intron-2	-0.557948	0.557948	247
chr6_14212112	Methylation	NA	-0.557006	0.557006	248
chr2_99553889	Methylation	C2orf55_343990_Upstream	-0.55607	0.55607	249
chr19_36436010	Methylation	LRFN3_79414_Exon-3	0.556033	0.556033	250
chr22_37257254	Methylation	NCF4_4689_Intron-1	-0.555541	0.555541	251
chr11_8361530	Methylation	NA	-0.554823	0.554823	252
chr15_42693865	Methylation	CAPN3_825_Upstream,Exon-16,Exon-15,Exon-11,Exon-10	0.551689	0.551689	253
chr2_240835252	Methylation	NA	0.549995	0.549995	254
chr8_126591941	Methylation	NA	0.547533	0.547533	255
chr9_86886992	Methylation	NA	-0.547339	0.547339	256
chr1_26370407	Methylation	SLC30A2_7780_Intron-3,Intron-2	0.547105	0.547105	257
chr5_140774495	Methylation	PCDHGA7_56108_Intron-1	0.546981	0.546981	258
chr5_140774495	Methylation	PCDHGA6_56109_Intron-1	0.546981	0.546981	258
chr5_140774495	Methylation	PCDHGB2_56103_Intron-1	0.546981	0.546981	258
chr5_140774495	Methylation	PCDHGA3_56112_Intron-1,Intron-2	0.546981	0.546981	258
chr5_140774495	Methylation	PCDHGB5_56101_Upstream	0.546981	0.546981	258
chr5_140774495	Methylation	PCDHGA2_56113_Intron-1	0.546981	0.546981	258
chr5_140774495	Methylation	PCDHGA1_56114_Intron-1	0.546981	0.546981	258
chr5_140774495	Methylation	PCDHGB1_56104_Intron-1	0.546981	0.546981	258
chr5_140774495	Methylation	PCDHGA5_56110_Intron-1	0.546981	0.546981	258
chr5_140774495	Methylation	PCDHGB3_56102_Intron-1	0.546981	0.546981	258
chr5_140774495	Methylation	PCDHGB4_8641_Intron-1,Downstream	0.546981	0.546981	258
chr5_140774495	Methylation	PCDHGA8_9708_Exon-1	0.546981	0.546981	258
chr5_140774495	Methylation	PCDHGA4_56111_Intron-1	0.546981	0.546981	258
chr2_233284747	Methylation	NA	-0.54577	0.54577	259
chr7_98990901	Methylation	PDAP1_11333_Downstream	-0.543929	0.543929	260
chr7_98990901	Methylation	ARPC1B_10095_Intron-8,Intron-3,Intron-7	-0.543929	0.543929	260
chr4_111563321	Methylation	PITX2_5308_Upstream	-0.540998	0.540998	261
chr11_1049029	Methylation	NA	-0.540064	0.540064	262
chr15_29442016	Methylation	FAM189A1_23359_Intron-2,Intron-5	-0.539878	0.539878	263
chr5_158689641	Methylation	UBLCP1_134510_Upstream	-0.539253	0.539253	264
chr3_142858878	Methylation	NA	-0.539059	0.539059	265
chr2_26568689	Methylation	GPR113_165082_Intron-1,Upstream	-0.537738	0.537738	266
chr2_26568689	Methylation	EPT1_85465_Upstream	-0.537738	0.537738	266
chr11_117687624	Methylation	DSCAML1_57453_Intron-1	-0.537672	0.537672	267
chr11_117687624	Methylation	FXYD2_486_Downstream	-0.537672	0.537672	267
chr13_53421693	Methylation	PCDH8_5100_Exon-1	-0.537515	0.537515	268
chr12_26276868	Methylation	BHLHE41_79365_Intron-3	-0.534833	0.534833	269
chr19_49000700	Methylation	LMTK3_114783_Exon-12	0.534776	0.534776	270
chr10_5707899	Methylation	ASB13_79754_Intron-1	-0.534586	0.534586	271
chr13_34185486	Methylation	STARD13_90627_Intron-3	-0.533952	0.533952	272
chr6_149634176	Methylation	TAB2_23118_Intron-1,Upstream	0.532153	0.532153	273
chr17_260960	Methylation	C17orf97_400566_Upstream,Intron-1	-0.531077	0.531077	274
chr2_241717264	Methylation	KIF1A_547_Intron-10	0.530542	0.530542	275
chr10_134148473	Methylation	STK32C_282974_Upstream	-0.529037	0.529037	276
chr10_134148473	Methylation	LRRC27_80313_Upstream,Intron-2	-0.529037	0.529037	276
KIAA1618	Expression	KIAA1618_57714	-0.528044	0.528044	277
chr2_231901640	Methylation	C2orf72_257407_Upstream	-0.527479	0.527479	278
chr1_1563137	Methylation	MMP23B_8510_Upstream	-0.526091	0.526091	279
chr1_1563137	Methylation	MIB2_142678_Upstream,Exon-13,Exon-12,Exon-9,Exon-7	-0.526091	0.526091	279
ICOSLG_23308	Expression	ICOSLG_23308	0.525406	0.525406	280
chr7_122525652	Methylation	CADPS2_93664_Intron-1	-0.525318	0.525318	281
FAM157B_100132403	Expression	FAM157B_100132403	-0.524363	0.524363	282
chr19_51868528	Methylation	ETFB_2109_Intron-1	0.52422	0.52422	283
chr19_51868528	Methylation	CLDND2_125875_Downstream	0.52422	0.52422	283
CSTA_1475	Expression	CSTA_1475	-0.523542	0.523542	284
chr11_116966326	Methylation	SIK3_23387_Intron-1	0.522505	0.522505	285
chr15_96913875	Methylation	NA	-0.52175	0.52175	286
chr14_103609265	Methylation	NA	-0.519197	0.519197	287
chr9_72873070	Methylation	SMC5_23137_Upstream	-0.518654	0.518654	288
chr9_72873070	Methylation	NA	-0.518654	0.518654	288
chr12_123380996	Methylation	VPS37B_79720_Upstream	0.515891	0.515891	289
chr2_189838596	Methylation	COL3A1_1281_Upstream	0.51091	0.51091	290
chr20_56136786	Methylation	PCK1_5105_Intron-2	-0.509601	0.509601	291
chr12_132877589	Methylation	GALNT9_50614_Intron-1	-0.508368	0.508368	292
chr3_52833450	Methylation	ITIH3_3699_Exon-8	-0.506946	0.506946	293
chr7_38306261	Methylation	TARP_445347_Intron-2,Intron-1,Intron-4	-0.506858	0.506858	294
chr7_38306261	Methylation	NA	-0.506858	0.506858	294
chr7_38306261	Methylation	NA	-0.506858	0.506858	294
chr6_128891095	Methylation	NA	0.506661	0.506661	295
chr4_10084747	Methylation	WDR1_9948_Downstream,Exon-10,Exon-7,Exon-1	-0.506519	0.506519	296
chr21_33766030	Methylation	C21orf119_84996_Exon-1	-0.505812	0.505812	297
chr21_33766030	Methylation	URB1_9875_Upstream	-0.505812	0.505812	297
chr17_42463445	Methylation	ITGA2B_3674_Exon-2	0.5015	0.5015	298
chr11_46412424	Methylation	CHRM4_1132_Upstream	0.499273	0.499273	299
chr7_5919012	Methylation	OCM_654231_Upstream	0.497607	0.497607	300
chr12_13256624	Methylation	GSG1_83445_Upstream	-0.497476	0.497476	301
chr2_118617299	Methylation	NA	-0.497045	0.497045	302
chr4_120188514	Methylation	USP53_54532_Exon-13,Exon-12,Exon-10,Exon-1	-0.496499	0.496499	303
chr14_38092193	Methylation	NA	-0.496395	0.496395	304
chr22_19107597	Methylation	DGCR2_9993_Intron-1	-0.495949	0.495949	305
chr8_126441393	Methylation	TRIB1_10221_Upstream	-0.494524	0.494524	306
chr12_112194226	Methylation	ACAD10_80724_Exon-21,Exon-22,Intron-14	-0.492639	0.492639	307
chr2_233284151	Methylation	NA	-0.49235	0.49235	308
chr5_172752951	Methylation	STC2_8614_Exon-2	-0.492309	0.492309	309
chr20_37228453	Methylation	NA	-0.491484	0.491484	310
chr16_88985946	Methylation	CBFA2T3_863_Intron-1	0.491463	0.491463	311
chr7_127673038	Methylation	LRRC4_64101_Upstream	0.4901	0.4901	312
chr7_127673038	Methylation	SND1_27044_Intron-16,Intron-8	0.4901	0.4901	312
chr11_57414199	Methylation	NA	-0.489928	0.489928	313
chr11_57414199	Methylation	YPEL4_219539_Intron-3,Intron-2	-0.489928	0.489928	313
chr13_113007544	Methylation	NA	-0.489455	0.489455	314
chr16_29166427	Methylation	NA	0.489327	0.489327	315
chr10_120968789	Methylation	GRK5_2869_Intron-1	-0.489	0.489	316
chr1_53558467	Methylation	SLC1A7_6512_Upstream,Intron-6	-0.488365	0.488365	317
TMPPE_643853	Expression	TMPPE_643853	-0.487796	0.487796	318
chr10_82218421	Methylation	TSPAN14_81619_Intron-1	0.486674	0.486674	319
chr12_5602669	Methylation	NTF3_4908_Intron-1,Upstream	0.48565	0.48565	320
chr12_120804301	Methylation	MSI1_4440_Intron-4	0.484766	0.484766	321
chr5_140741848	Methylation	PCDHGB2_56103_Exon-1	0.48463	0.48463	322
chr5_140741848	Methylation	PCDHGA3_56112_Intron-1,Intron-2	0.48463	0.48463	322
chr5_140741848	Methylation	PCDHGA1_56114_Intron-1	0.48463	0.48463	322
chr5_140741848	Methylation	PCDHGA2_56113_Intron-1	0.48463	0.48463	322
chr5_140741848	Methylation	PCDHGA5_56110_Upstream	0.48463	0.48463	322
chr5_140741848	Methylation	PCDHGB1_56104_Intron-1	0.48463	0.48463	322
chr5_140741848	Methylation	PCDHGA4_56111_Intron-1,Downstream	0.48463	0.48463	322
chr5_92909521	Methylation	FLJ42709_441094_Intron-1,Upstream	0.483644	0.483644	323
chr7_158358329	Methylation	PTPRN2_5799_Intron-1	0.481323	0.481323	324
chr16_1364965	Methylation	UBE2I_7329_Intron-3,Intron-4,Intron-2	0.48068	0.48068	325
chr1_227078265	Methylation	PSEN2_5664_Intron-9,Intron-7	0.480614	0.480614	326
chr14_89629723	Methylation	FOXN3_1112_Intron-5,Intron-6	0.480271	0.480271	327
chr12_130823991	Methylation	PIWIL1_9271_Intron-1	-0.479471	0.479471	328
chr1_11715536	Methylation	FBXO44_93611_Intron-1,Exon-2	-0.479059	0.479059	329
chr1_11715536	Methylation	FBXO2_26232_Upstream	-0.479059	0.479059	329
chr2_202900990	Methylation	FZD7_8324_Exon-1	0.476393	0.476393	330
chr7_139218956	Methylation	CLEC2L_154790_Intron-1	0.47566	0.47566	331
chr2_71695739	Methylation	DYSF_8291_Intron-1	-0.475062	0.475062	332
chr2_133425064	Methylation	LYPD1_116372_Intron-3,Intron-2	-0.47482	0.47482	333
chr2_133425064	Methylation	NCKAP5_344148_Downstream	-0.47482	0.47482	333
chr1_35206181	Methylation	NA	-0.474776	0.474776	334
chr1_179560676	Methylation	TDRD5_163589_Upstream	-0.474762	0.474762	335
chr1_179560676	Methylation	NA	-0.474762	0.474762	335
chr6_148884485	Methylation	NA	0.473432	0.473432	336
chr5_79951536	Methylation	MSH3_4437_Intron-1	0.473131	0.473131	337
chr5_79951536	Methylation	DHFR_1719_Upstream	0.473131	0.473131	337
chr19_1409506	Methylation	DAZAP1_26528_Intron-1	0.47297	0.47297	338
chr15_63892379	Methylation	FBXL22_283807_Intron-1,Exon-2	-0.471486	0.471486	339
chr15_63892379	Methylation	NA	-0.471486	0.471486	339
PRRT3_285368	Expression	PRRT3_285368	0.471254	0.471254	340
chr17_55533484	Methylation	MSI2_124540_Intron-6,Intron-5	0.47123	0.47123	341
chr7_1857723	Methylation	MAD1L1_8379_Intron-3,Intron-10,Intron-18,Intron-16,Intron-17	0.47077	0.47077	342
ASXL2_55252	Expression	ASXL2_55252	0.469545	0.469545	343
chr19_37825154	Methylation	HKR1_284459_Intron-4,Upstream	-0.468343	0.468343	344
chr8_131369034	Methylation	ASAP1_50807_Intron-2,Intron-3	-0.467731	0.467731	345
chr11_114112971	Methylation	ZBTB16_7704_Exon-5	0.467099	0.467099	346
chr18_67070302	Methylation	DOK6_220164_Intron-1	0.464303	0.464303	347
chr20_39315948	Methylation	MAFB_9935_Exon-1	0.464266	0.464266	348
chr12_96350676	Methylation	AMDHD1_144193_Exon-4,Exon-3	-0.462323	0.462323	349
chr10_120968682	Methylation	GRK5_2869_Intron-1	-0.461615	0.461615	350
chr19_15491847	Methylation	AKAP8L_26993_Intron-12,Intron-14	-0.461391	0.461391	351
chr19_15491847	Methylation	AKAP8_10270_Upstream	-0.461391	0.461391	351
chr6_76310551	Methylation	SENP6_26054_Upstream	-0.460452	0.460452	352
chr11_133791054	Methylation	IGSF9B_22997_Downstream,Exon-18	-0.459331	0.459331	353
chr12_130651813	Methylation	FZD10_11211_Downstream	-0.459014	0.459014	354
chr17_13018187	Methylation	NA	0.458682	0.458682	355
chr14_101036280	Methylation	BEGAIN_57596_Upstream	-0.458093	0.458093	356
chr2_233283995	Methylation	NA	-0.457928	0.457928	357
chr10_45694983	Methylation	NA	-0.457275	0.457275	358
chr20_48785237	Methylation	NA	0.456947	0.456947	359
chr20_60720417	Methylation	SS18L1_26039_Intron-1	-0.45615	0.45615	360
chr20_60720417	Methylation	PSMA7_5688_Upstream	-0.45615	0.45615	360
chr2_158184543	Methylation	ERMN_57471_Upstream	-0.455782	0.455782	361
chr17_38717326	Methylation	CCR7_1236_Intron-1	-0.455562	0.455562	362
chr1_3351669	Methylation	PRDM16_63976_Exon-17	0.455203	0.455203	363
chr10_87909144	Methylation	GRID1_2894_Intron-3	-0.454801	0.454801	364
chr11_115861015	Methylation	NA	0.454779	0.454779	365
chr4_95505258	Methylation	PDLIM5_10611_Intron-4,Intron-5,Upstream,Intron-6	0.454039	0.454039	366
TSPAN18_90139	Expression	TSPAN18_90139	0.453907	0.453907	367
chr13_96205757	Methylation	CLDN10_9071_Intron-1	0.453732	0.453732	368
chr1_156736534	Methylation	PRCC_5546_Upstream	-0.453487	0.453487	369
chr1_156736534	Methylation	HDGF_3068_Intron-1	-0.453487	0.453487	369
chr6_114180834	Methylation	MARCKS_4082_Intron-1	0.4533	0.4533	370
chr2_206597326	Methylation	NRP2_8828_Intron-7,Intron-8	-0.453009	0.453009	371
chr17_80024141	Methylation	DUS1L_64118_Upstream	-0.452459	0.452459	372
chr1_22453043	Methylation	WNT4_54361_Intron-2	-0.45216	0.45216	373
chr18_8610169	Methylation	RAB12_201475_Exon-1,Intron-1	-0.451589	0.451589	374
chr5_140744692	Methylation	PCDHGA5_56110_Exon-1	0.451526	0.451526	375
chr5_140744692	Methylation	PCDHGB1_56104_Intron-1	0.451526	0.451526	375
chr5_140744692	Methylation	PCDHGA4_56111_Intron-1	0.451526	0.451526	375
chr5_140744692	Methylation	PCDHGA3_56112_Intron-1,Intron-2	0.451526	0.451526	375
chr5_140744692	Methylation	PCDHGB2_56103_Intron-1,Downstream	0.451526	0.451526	375
chr5_140744692	Methylation	PCDHGA2_56113_Intron-1	0.451526	0.451526	375
chr5_140744692	Methylation	PCDHGA1_56114_Intron-1	0.451526	0.451526	375
chr14_106173747	Methylation	ADAM6_8755_Exon-3633	-0.451421	0.451421	376
chr14_106173747	Methylation	NA	-0.451421	0.451421	376
chr14_106173747	Methylation	NA	-0.451421	0.451421	376
chr17_36829665	Methylation	C17orf96_100170841_Exon-1	0.451244	0.451244	377
chr18_19930062	Methylation	NA	-0.451068	0.451068	378
chr21_35446944	Methylation	MRPS6_64968_Intron-1	-0.451046	0.451046	379
chr21_35446944	Methylation	SLC5A3_6526_Intron-1	-0.451046	0.451046	379
chr1_6307800	Methylation	GPR153_387509_Downstream,Exon-1	-0.450815	0.450815	380
chr1_6307800	Methylation	HES3_390992_Downstream	-0.450815	0.450815	380
chr15_40615219	Methylation	NA	0.450217	0.450217	381
chr7_73257724	Methylation	WBSCR27_155368_Upstream	-0.449783	0.449783	382
chr7_73257724	Methylation	RFC2_5982_Intron-11	-0.449783	0.449783	382
chr17_81101222	Methylation	NA	0.449758	0.449758	383
chr10_71918274	Methylation	SAR1A_56681_Intron-5,Intron-4,Intron-3	0.448749	0.448749	384
chr2_135062865	Methylation	MGAT5_4249_Intron-2	0.447334	0.447334	385
chr17_46705628	Methylation	NA	-0.447064	0.447064	386
chr17_46705628	Methylation	HOXB9_3219_Upstream	-0.447064	0.447064	386
chr6_1526979	Methylation	NA	-0.446753	0.446753	387
chr9_139259188	Methylation	DNLZ_728489_Upstream	0.445681	0.445681	388
chr9_139259188	Methylation	CARD9_64170_Downstream,Intron-11	0.445681	0.445681	388
chr1_120258385	Methylation	PHGDH_26227_Intron-1,Upstream	-0.445579	0.445579	389
chr22_40814662	Methylation	MKL1_57591_Exon-9,Exon-12,Exon-11	0.443189	0.443189	390
chr2_202901451	Methylation	FZD7_8324_Exon-1	0.442152	0.442152	391
chr5_172751133	Methylation	STC2_8614_Intron-2	-0.441239	0.441239	392
chr4_122686488	Methylation	TMEM155_132332_Upstream,Exon-1	-0.441161	0.441161	393
chr4_122686488	Methylation	LOC100192379_100192379_Exon-1	-0.441161	0.441161	393
chr1_228335348	Methylation	GUK1_2987_Exon-7,Exon-6,Exon-5	-0.441077	0.441077	394
chr1_228335348	Methylation	GJC2_57165_Upstream	-0.441077	0.441077	394
chr9_140773420	Methylation	CACNA1B_774_Intron-1	0.441002	0.441002	395
chr9_140773420	Methylation	NA	0.441002	0.441002	395
chr16_4523989	Methylation	HMOX2_3163_Upstream	0.440897	0.440897	396
chr16_4523989	Methylation	NMRAL1_57407_Intron-2	0.440897	0.440897	396
EDA_1896	Expression	EDA_1896	-0.440628	0.440628	397
chr15_81072032	Methylation	KIAA1199_57214_Intron-1	0.440596	0.440596	398
chr6_107956477	Methylation	SOBP_55084_Exon-6	0.439197	0.439197	399
chr1_230356705	Methylation	GALNT2_2590_Intron-3,Intron-2	-0.438674	0.438674	400
chr10_88729861	Methylation	NA	0.438367	0.438367	401
chr10_88729861	Methylation	AGAP11_119385_Upstream	0.438367	0.438367	401
chr10_88729861	Methylation	C10orf116_10974_Intron-1	0.438367	0.438367	401
chr14_74222298	Methylation	C14orf43_91748_Intron-1	-0.437819	0.437819	402
chr5_33737995	Methylation	ADAMTS12_81792_Intron-3	-0.437504	0.437504	403
chr1_2345491	Methylation	PEX10_5192_Upstream	-0.436002	0.436002	404
chr15_28272656	Methylation	OCA2_4948_Intron-4	-0.435573	0.435573	405
chr12_107791984	Methylation	BTBD11_121551_Intron-1	0.435279	0.435279	406
chr11_1315091	Methylation	TOLLIP_54472_Intron-2,Intron-1	-0.434654	0.434654	407
TRIM56_81844	Expression	TRIM56_81844	-0.434185	0.434185	408
chr19_51774683	Methylation	C19orf75_284369_Downstream	-0.433972	0.433972	409
chr12_14132197	Methylation	GRIN2B_2904_Intron-1	0.433754	0.433754	410
chr1_95285372	Methylation	NA	0.433382	0.433382	411
chr1_95285372	Methylation	SLC44A3_126969_Upstream	0.433382	0.433382	411
chr8_56362191	Methylation	XKR4_114786_Intron-2	-0.432728	0.432728	412
chr8_56362191	Methylation	SBF1P1_100133234_Exon-1	-0.432728	0.432728	412
chr14_37125033	Methylation	PAX9_5083_Upstream	0.431067	0.431067	413
chr12_80907187	Methylation	PTPRQ_374462_Intron-14	-0.430829	0.430829	414
chr6_83075092	Methylation	TPBG_7162_Exon-3,Exon-2	0.429551	0.429551	415
chr13_34185534	Methylation	STARD13_90627_Intron-3	-0.429045	0.429045	416
chr1_151798724	Methylation	RORC_6097_Intron-2,Intron-3,Upstream	-0.428728	0.428728	417
chr22_29875662	Methylation	NEFH_4744_Upstream	-0.42738	0.42738	418
chr2_233284494	Methylation	NA	-0.426385	0.426385	419
chr18_24234966	Methylation	NA	-0.426172	0.426172	420
chr16_35030156	Methylation	NA	0.425746	0.425746	421
chr2_217560622	Methylation	IGFBP5_3488_Upstream	-0.42541	0.42541	422
chr11_8679933	Methylation	TRIM66_9866_Intron-1,Intron-2	-0.424988	0.424988	423
chr9_14993246	Methylation	NA	-0.424955	0.424955	424
chr9_14993246	Methylation	LOC389705_389705_Upstream	-0.424955	0.424955	424
chr12_125257221	Methylation	SCARB1_949_Downstream	0.424685	0.424685	425
chr4_10456586	Methylation	ZNF518B_85460_Exon-2	-0.424671	0.424671	426
chr12_80907559	Methylation	PTPRQ_374462_Intron-14	-0.424239	0.424239	427
chr16_31451097	Methylation	ZNF843_283933_Intron-1	-0.424072	0.424072	428
chr6_37612487	Methylation	MDGA1_266727_Intron-12,Intron-3	0.422172	0.422172	429
chr2_74727013	Methylation	LOC151534_151534_Upstream	0.421108	0.421108	430
chr2_74727013	Methylation	LBX2_85474_Intron-1,Upstream	0.421108	0.421108	430
chr13_111819481	Methylation	ARHGEF7_8874_Intron-1,Intron-2,Intron-3	-0.420795	0.420795	431
chr12_80907483	Methylation	PTPRQ_374462_Intron-14	-0.420749	0.420749	432
chr3_31746288	Methylation	OSBPL10_114884_Intron-3,Intron-7,Intron-5	0.419895	0.419895	433
chr7_2705219	Methylation	TTYH3_80727_Downstream	0.419403	0.419403	434
chr12_125413164	Methylation	NA	-0.418588	0.418588	435
ANKRD44_91526	Expression	ANKRD44_91526	-0.417793	0.417793	436
chr14_102030095	Methylation	NA	0.417487	0.417487	437
chr14_102030095	Methylation	DIO3_1735_Downstream	0.417487	0.417487	437
chr14_102030095	Methylation	DIO3OS_64150_Upstream	0.417487	0.417487	437
chr18_515476	Methylation	NA	-0.417378	0.417378	438
chr4_4577473	Methylation	NA	-0.416446	0.416446	439
chr17_27893595	Methylation	ABHD15_116236_Exon-1	-0.415932	0.415932	440
chr17_27893595	Methylation	TP53I13_90313_Upstream	-0.415932	0.415932	440
chr10_98982289	Methylation	ARHGAP19_84986_Intron-11,Exon-12,Exon-13,Exon-11,Exon-9	-0.415921	0.415921	441
chr3_185001088	Methylation	NA	-0.414759	0.414759	442
chr3_185001088	Methylation	MAP3K13_9175_Intron-1	-0.414759	0.414759	442
chr5_6046349	Methylation	NA	-0.414565	0.414565	443
chr21_47712022	Methylation	C21orf57_54059_Intron-2,Exon-3,Intron-3	-0.414394	0.414394	444
chr21_47712022	Methylation	NA	-0.414394	0.414394	444
chr17_79682016	Methylation	SLC25A10_1468_Exon-2,Exon-6	-0.413624	0.413624	445
chr11_20229911	Methylation	NA	0.413583	0.413583	446
chr14_90854503	Methylation	NA	-0.41342	0.41342	447
chr2_72359507	Methylation	CYP26B1_56603_Exon-6,Exon-5	-0.412897	0.412897	448
chr12_133009754	Methylation	NA	-0.412654	0.412654	449
chr4_77688155	Methylation	SHROOM3_57619_Intron-9,Intron-5	0.412123	0.412123	450
chr11_17192278	Methylation	PIK3C2A_5286_Intron-1,Upstream	-0.411979	0.411979	451
chr9_99487350	Methylation	LOC441455_441455_Upstream	-0.411826	0.411826	452
chr7_2139006	Methylation	MAD1L1_8379_Intron-3,Intron-11,Intron-9,Intron-10	-0.411315	0.411315	453
chr4_1542634	Methylation	NA	-0.409937	0.409937	454
chr2_87017464	Methylation	CD8A_925_Exon-2,Exon-5,Exon-3	0.409833	0.409833	455
chr2_87017464	Methylation	RMND5A_64795_Intron-2	0.409833	0.409833	455
chr6_30883768	Methylation	VARS2_57176_Upstream,Exon-5,Exon-6	0.408873	0.408873	456
chr6_30883768	Methylation	GTF2H4_2968_Downstream	0.408873	0.408873	456
chr5_172924868	Methylation	NA	0.408846	0.408846	457
chr16_89800406	Methylation	ZNF276_92822_Exon-9,Exon-8,Exon-7,Exon-6	-0.408232	0.408232	458
chr16_89800406	Methylation	FANCA_2175_Downstream	-0.408232	0.408232	458
chr7_27199776	Methylation	HOXA7_3204_Upstream	-0.408012	0.408012	459
chr7_27199776	Methylation	NA	-0.408012	0.408012	459
chr7_27199776	Methylation	HOXA9_3205_Downstream	-0.408012	0.408012	459
chr16_12174262	Methylation	SNX29_92017_Intron-4	-0.404673	0.404673	460
TTK_7272	Expression	TTK_7272	-0.404567	0.404567	461
chr22_46937119	Methylation	CELSR1_9620_Upstream	-0.404419	0.404419	462
chr12_133294342	Methylation	PGAM5_192111_Exon-7,Exon-4	0.403866	0.403866	463
chr10_120968766	Methylation	GRK5_2869_Intron-1	-0.403294	0.403294	464
chr6_160061943	Methylation	NA	-0.403271	0.403271	465
chr15_65715713	Methylation	IGDCC4_57722_Upstream	-0.403003	0.403003	466
chr15_63892294	Methylation	NA	-0.402975	0.402975	467
chr15_63892294	Methylation	FBXL22_283807_Intron-1,Exon-2	-0.402975	0.402975	467
chr20_61914703	Methylation	ARFGAP1_55738_Upstream,Intron-9,Intron-8	0.401962	0.401962	468
chr3_124672727	Methylation	NA	-0.401621	0.401621	469
chr19_46286492	Methylation	DMWD_1762_Downstream,Exon-5,Exon-4	-0.399552	0.399552	470
chr19_46286492	Methylation	DMPK_1760_Upstream	-0.399552	0.399552	470
chr22_26993162	Methylation	CRYBB1_1414_Downstream	-0.399363	0.399363	471
chr11_2286817	Methylation	ASCL2_430_Downstream	0.399295	0.399295	472
chr7_23511900	Methylation	IGF2BP3_10643_Upstream	-0.39915	0.39915	473
chr21_31970943	Methylation	KRTAP22-1_337979_Upstream	-0.398695	0.398695	474
chr21_31970943	Methylation	KRTAP6-2_337967_Downstream	-0.398695	0.398695	474
chr2_162948465	Methylation	NA	-0.398259	0.398259	475
chr2_119639501	Methylation	NA	-0.398105	0.398105	476
chr2_101437281	Methylation	NPAS2_4862_Upstream,Intron-1	0.396558	0.396558	477
chr10_124402737	Methylation	DMBT1_1755_Exon-53,Exon-52,Exon-40,Exon-25,Exon-23,Exon-11	-0.396476	0.396476	478
chr19_6389506	Methylation	GTF2F1_2962_Upstream,Exon-4,Exon-2	-0.395902	0.395902	479
chr11_34264582	Methylation	ABTB2_25841_Intron-1	0.39504	0.39504	480
chr17_17766100	Methylation	TOM1L2_146691_Exon-5,Exon-10,Exon-11,Exon-8,Exon-9	0.394742	0.394742	481
chr5_50265171	Methylation	NA	0.393794	0.393794	482
chr7_15727583	Methylation	MEOX2_4223_Upstream	-0.39251	0.39251	483
chr6_5087405	Methylation	NA	-0.392301	0.392301	484
chr6_5087405	Methylation	PPP1R3G_648791_Exon-1	-0.392301	0.392301	484
chr2_121523694	Methylation	GLI2_2736_Intron-1	0.391594	0.391594	485
chr5_171095068	Methylation	NA	0.39119	0.39119	486
chr11_46166452	Methylation	NA	0.390329	0.390329	487
chr3_49460514	Methylation	NICN1_84276_Downstream,Exon-6,Exon-7	0.389309	0.389309	488
chr3_49460514	Methylation	AMT_275_Upstream	0.389309	0.389309	488
chr1_118147764	Methylation	FAM46C_54855_Upstream	-0.387245	0.387245	489
chr2_236867145	Methylation	AGAP1_116987_Intron-11,Intron-12	-0.386849	0.386849	490
chr2_2939627	Methylation	NA	0.386309	0.386309	491
chr3_129148362	Methylation	MBD4_8930_Downstream	0.386096	0.386096	492
chr3_129148362	Methylation	Unknown90288_90288_Upstream	0.386096	0.386096	492
chr7_95157167	Methylation	ASB4_51666_Exon-3	0.385237	0.385237	493
chr16_31226774	Methylation	PYDC1_260434_Downstream	-0.385183	0.385183	494
chr16_31226774	Methylation	TRIM72_493829_Intron-2	-0.385183	0.385183	494
chr3_197035874	Methylation	NA	0.385162	0.385162	495
chr11_111418991	Methylation	LAYN_143903_Intron-2,Intron-3	-0.384665	0.384665	496
chr1_200010810	Methylation	NR5A2_2494_Intron-1,Upstream,Intron-2,Downstream	-0.384099	0.384099	497
chr2_720565	Methylation	NA	-0.381282	0.381282	498
chr17_29061567	Methylation	SUZ12P_440423_Intron-1,Intron-2,Exon-1	-0.380722	0.380722	499
chr3_48128669	Methylation	MAP4_4134_Intron-1	-0.380266	0.380266	500
chr20_58662662	Methylation	NA	-0.379041	0.379041	501
chr4_99580530	Methylation	TSPAN5_10098_Upstream	-0.378803	0.378803	502
chr6_32164551	Methylation	NOTCH4_4855_Intron-2,Intron-7,Intron-28,Intron-27	-0.377064	0.377064	503
chr6_32164551	Methylation	GPSM3_63940_Upstream	-0.377064	0.377064	503
chr6_1598658	Methylation	NA	-0.376852	0.376852	504
RFX3_5991	Expression	RFX3_5991	0.375532	0.375532	505
chr4_81122567	Methylation	PRDM8_56978_Exon-7,Exon-9,Exon-3	0.374899	0.374899	506
chr14_75536620	Methylation	FAM164C_79696_Intron-1	0.374124	0.374124	507
chr2_202904368	Methylation	FZD7_8324_Downstream	0.373909	0.373909	508
chr4_48496198	Methylation	SLC10A4_201780_Downstream	-0.373274	0.373274	509
chr4_48496198	Methylation	FRYL_285527_Downstream	-0.373274	0.373274	509
chr4_48496198	Methylation	ZAR1_326340_Exon-4	-0.373274	0.373274	509
AHNAK_79026	Expression	AHNAK_79026	-0.372166	0.372166	510
chr12_130823950	Methylation	PIWIL1_9271_Intron-1	-0.371901	0.371901	511
chr19_10405144	Methylation	ICAM5_7087_Exon-9,Exon-7	-0.371091	0.371091	512
chr8_41406329	Methylation	GINS4_84296_Downstream	0.370917	0.370917	513
chr18_77158267	Methylation	NFATC1_4772_Upstream,Intron-1	-0.37081	0.37081	514
chr2_54109609	Methylation	PSME4_23198_Intron-41,Intron-2,Intron-40,Intron-22	-0.370497	0.370497	515
chr19_7933515	Methylation	NA	-0.369924	0.369924	516
chr19_7933515	Methylation	EVI5L_115704_Downstream	-0.369924	0.369924	516
chr7_477833	Methylation	NA	-0.369392	0.369392	517
chr5_140250743	Methylation	PCDHA6_56142_Intron-1	0.369131	0.369131	518
chr5_140250743	Methylation	PCDHA8_56140_Intron-1	0.369131	0.369131	518
chr5_140250743	Methylation	PCDHA1_56147_Intron-1	0.369131	0.369131	518
chr5_140250743	Methylation	PCDHA9_9752_Intron-1	0.369131	0.369131	518
chr5_140250743	Methylation	PCDHA11_56138_Exon-1	0.369131	0.369131	518
chr5_140250743	Methylation	PCDHA10_56139_Intron-1	0.369131	0.369131	518
chr5_140250743	Methylation	PCDHA3_56145_Intron-1	0.369131	0.369131	518
chr5_140250743	Methylation	PCDHA12_56137_Upstream	0.369131	0.369131	518
chr5_140250743	Methylation	PCDHA2_56146_Intron-1	0.369131	0.369131	518
chr5_140250743	Methylation	PCDHA7_56141_Intron-1	0.369131	0.369131	518
chr5_140250743	Methylation	PCDHA5_56143_Intron-1	0.369131	0.369131	518
chr5_140250743	Methylation	PCDHA4_56144_Intron-1	0.369131	0.369131	518
chr21_33765672	Methylation	C21orf119_84996_Exon-1	-0.369007	0.369007	519
chr21_33765672	Methylation	URB1_9875_Upstream	-0.369007	0.369007	519
chr1_200343211	Methylation	NA	0.368146	0.368146	520
chr1_243053965	Methylation	NA	-0.367229	0.367229	521
chr11_1771455	Methylation	NA	-0.366608	0.366608	522
chr11_1771455	Methylation	CTSD_1509_Downstream	-0.366608	0.366608	522
chr10_134791634	Methylation	NA	0.36617	0.36617	523
chr1_2121601	Methylation	C1orf86_199990_Intron-7,Intron-4,Intron-3	-0.365098	0.365098	524
chr1_2121601	Methylation	PRKCZ_5590_Downstream	-0.365098	0.365098	524
chr1_2121601	Methylation	NA	-0.365098	0.365098	524
chr12_68474606	Methylation	NA	0.364838	0.364838	525
chr1_230458737	Methylation	PGBD5_79605_Exon-9,Exon-7	0.364792	0.364792	526
chr12_132312262	Methylation	MMP17_4326_Upstream	0.36435	0.36435	527
chr7_8482995	Methylation	NXPH1_30010_Intron-2	0.363985	0.363985	528
chr17_40897325	Methylation	NA	0.363734	0.363734	529
chr17_40897325	Methylation	EZH1_2145_Upstream	0.363734	0.363734	529
chr1_24071253	Methylation	TCEB3_6924_Intron-1	-0.363666	0.363666	530
chr17_18157253	Methylation	FLII_2314_Intron-5,Intron-7,Intron-6	-0.363476	0.363476	531
chr17_18157253	Methylation	NA	-0.363476	0.363476	531
chr22_43627258	Methylation	SCUBE1_80274_Intron-8	0.363273	0.363273	532
chr3_8809213	Methylation	OXTR_5021_Exon-3	-0.362383	0.362383	533
chr5_68711387	Methylation	RAD17_5884_Downstream	0.361974	0.361974	534
chr5_68711387	Methylation	MARVELD2_153562_Upstream,Intron-1	0.361974	0.361974	534
chr19_56499242	Methylation	NLRP8_126205_Exon-10	-0.361389	0.361389	535
chr11_3112544	Methylation	OSBPL5_114879_Downstream,Intron-5,Intron-19,Intron-18,Intron-17	-0.361172	0.361172	536
chr17_7342910	Methylation	FGF11_2256_Intron-3,Upstream,Intron-1,Exon-1	0.360969	0.360969	537
chr17_7342910	Methylation	TMEM102_284114_Downstream	0.360969	0.360969	537
chr7_90291360	Methylation	CDK14_5218_Intron-2,Intron-5,Intron-3	-0.360777	0.360777	538
chr16_1131894	Methylation	SSTR5_6755_Downstream	0.360744	0.360744	539
chr16_1131894	Methylation	LOC146336_146336_Upstream	0.360744	0.360744	539
chr6_31616735	Methylation	BAT3_7917_Exon-5	0.360385	0.360385	540
chr6_31616735	Methylation	APOM_55937_Upstream	0.360385	0.360385	540
chr12_123463485	Methylation	PITPNM2_57605_Downstream	0.359885	0.359885	541
chr12_123463485	Methylation	OGFOD2_79676_Downstream,Exon-5,Exon-6,Exon-7	0.359885	0.359885	541
chr12_123463485	Methylation	ARL6IP4_51329_Upstream	0.359885	0.359885	541
chr12_123463485	Methylation	ABCB9_23457_Upstream	0.359885	0.359885	541
chr13_110432848	Methylation	IRS2_8660_Intron-1	-0.359451	0.359451	542
chr19_40360933	Methylation	FCGBP_8857_Exon-33	0.359419	0.359419	543
chr16_2326026	Methylation	ABCA3_21_Exon-33,Exon-32	0.358927	0.358927	544
chr17_73514861	Methylation	TSEN54_283989_Intron-5	0.358613	0.358613	545
chr17_73514861	Methylation	CASKIN2_57513_Upstream	0.358613	0.358613	545
chr10_118506962	Methylation	HSPA12A_259217_Intron-2,Upstream	0.358091	0.358091	546
chr16_67465440	Methylation	HSD11B2_3291_Intron-1	0.357443	0.357443	547
chr12_80907212	Methylation	PTPRQ_374462_Intron-14	-0.357088	0.357088	548
chr4_77507643	Methylation	SHROOM3_57619_Intron-2	0.356901	0.356901	549
chr4_77507643	Methylation	NA	0.356901	0.356901	549
chr3_125709402	Methylation	NA	-0.356846	0.356846	550
chr6_170475102	Methylation	NA	-0.355481	0.355481	551
chr11_110649234	Methylation	NA	0.354185	0.354185	552
chr15_99250932	Methylation	IGF1R_3480_Exon-2	-0.354176	0.354176	553
chr1_204090808	Methylation	SOX13_9580_Intron-7,Intron-6,Intron-4,Downstream	-0.35386	0.35386	554
chr14_61748243	Methylation	PRKCH_5583_Intron-1	-0.353829	0.353829	555
chr14_61748243	Methylation	TMEM30B_161291_Exon-1,Upstream	-0.353829	0.353829	555
chr1_42383166	Methylation	HIVEP3_59269_Intron-1,Intron-2	0.353558	0.353558	556
chr19_45250163	Methylation	BCL3_602_Upstream	-0.35311	0.35311	557
chr20_48788520	Methylation	NA	-0.353041	0.353041	558
chr4_114253844	Methylation	ANK2_287_Intron-7,Intron-2,Intron-29,Intron-30,Intron-28	-0.353	0.353	559
chr10_5136782	Methylation	AKR1C3_8644_Intron-2,Intron-1	-0.35177	0.35177	560
chr18_44790757	Methylation	NA	0.351471	0.351471	561
chr3_34342358	Methylation	NA	-0.351103	0.351103	562
chr3_18456847	Methylation	SATB1_6304_Intron-4	0.350631	0.350631	563
chr5_178986597	Methylation	RUFY1_80230_Intron-1,Upstream	-0.349844	0.349844	564
chr3_51741176	Methylation	GRM2_2912_Exon-1	-0.349536	0.349536	565
chr3_51741176	Methylation	TEX264_51368_Downstream	-0.349536	0.349536	565
chr17_8055145	Methylation	PER1_5187_Intron-1,Upstream	-0.349082	0.349082	566
RUNDC2C_440352	Expression	RUNDC2C_440352	-0.348762	0.348762	567
chr10_73155765	Methylation	CDH23_64072_Upstream	-0.348438	0.348438	568
chr14_24872271	Methylation	NYNRIN_57523_Intron-2	-0.347933	0.347933	569
chr2_101041086	Methylation	NA	0.347389	0.347389	570
ANK3_288	Expression	ANK3_288	-0.347168	0.347168	571
chr17_79202745	Methylation	C17orf56_146705_Exon-3,Exon-11,Exon-13,Exon-12	0.346485	0.346485	572
chr17_79202745	Methylation	NA	0.346485	0.346485	572
chr2_87036562	Methylation	CD8A_925_Upstream	-0.346121	0.346121	573
chr2_87036562	Methylation	RMND5A_64795_Intron-2	-0.346121	0.346121	573
chr12_56359450	Methylation	SILV_6490_Intron-1	-0.343986	0.343986	574
chr12_56359450	Methylation	CDK2_1017_Upstream	-0.343986	0.343986	574
chr3_72149263	Methylation	NA	0.343806	0.343806	575
chr11_64001409	Methylation	VEGFB_7423_Upstream	-0.343769	0.343769	576
chr11_64001409	Methylation	NUDT22_84304_Downstream	-0.343769	0.343769	576
chr11_64001409	Methylation	NA	-0.343769	0.343769	576
chr11_64001409	Methylation	DNAJC4_3338_Exon-6,Exon-5	-0.343769	0.343769	576
chr22_20905740	Methylation	MED15_51586_Upstream,Exon-3	0.343752	0.343752	577
chr19_52098478	Methylation	NA	0.343177	0.343177	578
chr19_52098478	Methylation	NA	0.343177	0.343177	578
chr17_3183418	Methylation	OR3A2_4995_Upstream	-0.343138	0.343138	579
chr6_83075071	Methylation	TPBG_7162_Exon-3,Exon-2	0.342774	0.342774	580
chr10_135238519	Methylation	MTG1_92170_Downstream	0.342447	0.342447	581
chr10_135238519	Methylation	SPRN_503542_Upstream	0.342447	0.342447	581
chr20_50159771	Methylation	NFATC2_4773_Intron-1,Upstream	-0.34236	0.34236	582
chr1_21031078	Methylation	KIF17_57576_Exon-5	0.341931	0.341931	583
chr1_150978385	Methylation	FAM63A_55793_Intron-1,Intron-2	0.341743	0.341743	584
chr1_150978385	Methylation	PRUNE_58497_Upstream	0.341743	0.341743	584
chr11_117400402	Methylation	DSCAML1_57453_Intron-4	0.341738	0.341738	585
FAM115A_9747	Expression	FAM115A_9747	-0.341132	0.341132	586
chr6_82958011	Methylation	IBTK_25998_Upstream	-0.341052	0.341052	587
chr11_2235347	Methylation	NA	0.340959	0.340959	588
chr9_71939332	Methylation	FAM189A2_9413_Upstream	-0.340613	0.340613	589
chr20_61169809	Methylation	C20orf166_128826_Downstream	0.340342	0.340342	590
chr10_134875781	Methylation	NA	0.340174	0.340174	591
chr2_149834774	Methylation	KIF5C_3800_Intron-12,Intron-5,Upstream	0.339465	0.339465	592
chr5_139420817	Methylation	NRG2_9542_Intron-1	0.339274	0.339274	593
chr1_179560770	Methylation	TDRD5_163589_Upstream	-0.339122	0.339122	594
chr1_179560770	Methylation	NA	-0.339122	0.339122	594
chr13_100627380	Methylation	ZIC5_85416_Upstream	0.339074	0.339074	595
chr7_158301381	Methylation	PTPRN2_5799_Intron-1	-0.339022	0.339022	596
chr13_81462267	Methylation	NA	0.338255	0.338255	597
chr4_112396324	Methylation	NA	-0.337946	0.337946	598
chr22_18043359	Methylation	SLC25A18_83733_Exon-1	-0.337813	0.337813	599
chr1_111218203	Methylation	KCNA3_3738_Upstream	-0.337813	0.337813	600
chr6_83075086	Methylation	TPBG_7162_Exon-3,Exon-2	0.337539	0.337539	601
chr3_31746323	Methylation	OSBPL10_114884_Intron-3,Intron-7,Intron-5	0.337516	0.337516	602
chr5_14290303	Methylation	TRIO_7204_Intron-4,Upstream	0.33749	0.33749	603
chr5_158689629	Methylation	UBLCP1_134510_Upstream	-0.33738	0.33738	604
chr17_77132990	Methylation	HRNBP3_146713_Intron-3	-0.336702	0.336702	605
chr12_130231470	Methylation	TMEM132D_121256_Intron-1	-0.336036	0.336036	606
chr3_80819527	Methylation	NA	-0.335942	0.335942	607
chr2_17722676	Methylation	VSNL1_7447_Intron-1	-0.335936	0.335936	608
chr3_80819551	Methylation	NA	-0.335755	0.335755	609
chr11_71942228	Methylation	INPPL1_3636_Exon-12,Exon-11	0.335362	0.335362	610
chr2_97273429	Methylation	KIAA1310_55683_Downstream,Intron-15,Intron-14,Intron-13,Intron-12,Upstream	-0.334844	0.334844	611
chr20_310216	Methylation	SOX12_6666_Exon-1	-0.334361	0.334361	612
chr12_115117609	Methylation	TBX3_6926_Downstream,Intron-3,Intron-2	-0.333663	0.333663	613
chr8_49833184	Methylation	SNAI2_6591_Intron-1	0.332485	0.332485	614
chr15_52404578	Methylation	BCL2L10_10017_Exon-1	0.332098	0.332098	615
chr1_1268736	Methylation	TAS1R3_83756_Exon-5	-0.331955	0.331955	616
chr1_1268736	Methylation	GLTPD1_80772_Downstream	-0.331955	0.331955	616
chr1_1268736	Methylation	DVL1_1855_Downstream	-0.331955	0.331955	616
chr2_223288506	Methylation	SGPP2_130367_Upstream	0.331792	0.331792	617
chr5_176153056	Methylation	NA	-0.330799	0.330799	618
chr11_47468757	Methylation	RAPSN_5913_Intron-2	-0.330696	0.330696	619
chr9_136891466	Methylation	NCRNA00094_266655_Exon-3	0.330512	0.330512	620
chr9_136891466	Methylation	BRD3_8019_Downstream	0.330512	0.330512	620
chr10_10337049	Methylation	NA	-0.330469	0.330469	621
chr20_58662514	Methylation	NA	0.330196	0.330196	622
chr21_44900314	Methylation	C21orf84_114038_Upstream	-0.329107	0.329107	623
chr7_99096540	Methylation	ZNF394_84124_Intron-1	0.329079	0.329079	624
chr5_180071945	Methylation	FLT4_2324_Intron-1	-0.328762	0.328762	625
ZKSCAN1_7586	Expression	ZKSCAN1_7586	0.328674	0.328674	626
chr6_168449235	Methylation	KIF25_3834_Downstream	-0.328623	0.328623	627
chr11_66116015	Methylation	B3GNT1_11041_Upstream	0.328574	0.328574	628
chr11_66116015	Methylation	BRMS1_25855_Upstream	0.328574	0.328574	628
chr8_145731337	Methylation	GPT_2875_Exon-6,Intron-7,Intron-6	-0.327364	0.327364	629
chr8_145731337	Methylation	PPP1R16A_84988_Downstream	-0.327364	0.327364	629
chr8_145731337	Methylation	MFSD3_113655_Upstream	-0.327364	0.327364	629
chr4_177555148	Methylation	NA	-0.32703	0.32703	630
chr5_140741734	Methylation	PCDHGB1_56104_Intron-1	0.326724	0.326724	631
chr5_140741734	Methylation	PCDHGA5_56110_Upstream	0.326724	0.326724	631
chr5_140741734	Methylation	PCDHGA4_56111_Intron-1,Downstream	0.326724	0.326724	631
chr5_140741734	Methylation	PCDHGA3_56112_Intron-1,Intron-2	0.326724	0.326724	631
chr5_140741734	Methylation	PCDHGB2_56103_Exon-1	0.326724	0.326724	631
chr5_140741734	Methylation	PCDHGA2_56113_Intron-1	0.326724	0.326724	631
chr5_140741734	Methylation	PCDHGA1_56114_Intron-1	0.326724	0.326724	631
chr18_76754280	Methylation	SALL3_27164_Exon-2,Exon-1	-0.326053	0.326053	632
chr1_150486239	Methylation	ECM1_1893_Downstream,Exon-10,Exon-9,Exon-6	-0.325748	0.325748	633
chr14_91621532	Methylation	C14orf159_80017_Intron-1,Intron-2,Intron-3,Intron-4	0.325657	0.325657	634
chr3_10161343	Methylation	C3orf10_55845_Intron-1	0.325229	0.325229	635
chr10_134420385	Methylation	INPP5A_3632_Intron-1,Upstream	0.324729	0.324729	636
chr1_39980394	Methylation	BMP8A_353500_Intron-3	0.324498	0.324498	637
chr12_80907114	Methylation	PTPRQ_374462_Intron-14	-0.323991	0.323991	638
chr5_1077582	Methylation	SLC12A7_10723_Intron-12	0.323742	0.323742	639
chr1_87793994	Methylation	LMO4_8543_Upstream	-0.32367	0.32367	640
chr13_81462276	Methylation	NA	0.3236	0.3236	641
chr11_114132709	Methylation	NNMT_4837_Intron-1	-0.322776	0.322776	642
chr1_36552865	Methylation	ADPRHL2_54936_Upstream	-0.322722	0.322722	643
chr1_36552865	Methylation	TEKT2_27285_Exon-7	-0.322722	0.322722	643
chr1_95201375	Methylation	NA	0.3217	0.3217	644
chr17_7381610	Methylation	AMAC1L3_643664_Upstream	-0.32148	0.32148	645
chr17_7381610	Methylation	ZBTB4_57659_Intron-1	-0.32148	0.32148	645
chr6_45328505	Methylation	SUPT3H_8464_Intron-2	-0.32144	0.32144	646
chr6_45328505	Methylation	RUNX2_860_Intron-2	-0.32144	0.32144	646
chr4_3386320	Methylation	RGS12_6002_Intron-3,Intron-2,Intron-1,Upstream	0.321346	0.321346	647
chr10_3724526	Methylation	NA	0.321204	0.321204	648
chr2_37423361	Methylation	NA	-0.320582	0.320582	649
chr2_37423361	Methylation	SULT6B1_391365_Intron-1,Upstream	-0.320582	0.320582	649
chr8_144661232	Methylation	EEF1D_1936_Downstream	-0.319828	0.319828	650
chr8_144661232	Methylation	NAPRT1_93100_Upstream	-0.319828	0.319828	650
chr7_127011849	Methylation	ZNF800_168850_Downstream,Exon-4,Exon-6	-0.319645	0.319645	651
chr3_195531613	Methylation	MUC4_4585_Intron-1,Downstream	-0.319366	0.319366	652
chr14_106781393	Methylation	ADAM6_8755_Intron-410	-0.319269	0.319269	653
chr4_8859382	Methylation	NA	0.318907	0.318907	654
chr4_13550343	Methylation	NKX3-2_579_Upstream	0.318355	0.318355	655
chr4_13550343	Methylation	LOC285548_285548_Upstream	0.318355	0.318355	655
chr19_1796897	Methylation	ATP8B3_148229_Downstream,Intron-15	0.318189	0.318189	656
chr14_105206365	Methylation	ADSSL1_122622_Intron-5	-0.317907	0.317907	657
chr14_105206365	Methylation	INF2_64423_Intron-21	-0.317907	0.317907	657
chr3_148710008	Methylation	GYG1_2992_Intron-1	0.317439	0.317439	658
chr6_169224021	Methylation	NA	-0.316526	0.316526	659
chr9_129884313	Methylation	ANGPTL2_23452_Intron-1	-0.316374	0.316374	660
chr9_129884313	Methylation	RALGPS1_9649_Intron-8,Intron-7	-0.316374	0.316374	660
chr7_108213750	Methylation	DNAJB9_4189_Exon-3	-0.316121	0.316121	661
chr7_108213750	Methylation	THAP5_168451_Upstream	-0.316121	0.316121	661
chr15_89921823	Methylation	LOC254559_254559_Intron-2,Intron-1	-0.315501	0.315501	662
chr18_45459276	Methylation	SMAD2_4087_Upstream	-0.314818	0.314818	663
chr7_2705260	Methylation	TTYH3_80727_Downstream	0.314661	0.314661	664
chr12_122501295	Methylation	BCL7A_605_Downstream	0.314189	0.314189	665
chr9_35079223	Methylation	FANCG_2189_Upstream,Exon-2,Exon-3	0.313988	0.313988	666
chr10_134224859	Methylation	PWWP2B_170394_Intron-2	0.313879	0.313879	667
chr2_222434222	Methylation	EPHA4_2043_Intron-1,Intron-2	-0.313227	0.313227	668
chr2_222434222	Methylation	NA	-0.313227	0.313227	668
chr7_32996219	Methylation	AVL9_23080_Intron-10	-0.312811	0.312811	669
chr7_32996219	Methylation	FKBP9_11328_Upstream	-0.312811	0.312811	669
chr10_11246639	Methylation	CELF2_10659_Intron-2,Intron-1	0.312448	0.312448	670
chr16_733196	Methylation	STUB1_10273_Downstream	-0.31228	0.31228	671
chr16_733196	Methylation	WDR24_84219_Downstream	-0.31228	0.31228	671
chr16_733196	Methylation	JMJD8_339123_Exon-7,Exon-6	-0.31228	0.31228	671
chr16_733196	Methylation	RHBDL1_9028_Downstream	-0.31228	0.31228	671
PPL_5493	Expression	PPL_5493	-0.3122	0.3122	672
chr8_70550997	Methylation	SULF1_23213_Exon-20,Exon-21,Exon-14,Exon-4,Exon-2	-0.312016	0.312016	673
SYNE2_23224	Expression	SYNE2_23224	0.311301	0.311301	674
chr15_41951943	Methylation	MGA_23269_Intron-1,Upstream	0.310913	0.310913	675
chr2_3776037	Methylation	NA	-0.310752	0.310752	676
chr10_101283644	Methylation	NA	0.310551	0.310551	677
chr10_101283644	Methylation	NA	0.310551	0.310551	677
chr2_240197147	Methylation	HDAC4_9759_Intron-1,Intron-2	-0.310528	0.310528	678
chr10_75506596	Methylation	SEC24C_9632_Intron-1,Intron-2,Exon-3,Exon-2	-0.310427	0.310427	679
chr1_95392505	Methylation	CNN3_1266_Upstream,Exon-2,Exon-1	0.309776	0.309776	680
chr2_113552068	Methylation	NA	-0.309673	0.309673	681
chr16_580239	Methylation	SOLH_6650_Intron-1	0.309544	0.309544	682
chr16_580239	Methylation	NCRNA00235_64493_Upstream	0.309544	0.309544	682
chr1_117075515	Methylation	CD58_965_Intron-3,Intron-1	-0.309537	0.309537	683
chr7_148802064	Methylation	ZNF425_155054_Exon-4	0.309255	0.309255	684
chr7_64342350	Methylation	NA	-0.308639	0.308639	685
chr7_64342350	Methylation	ZNF273_10793_Upstream	-0.308639	0.308639	685
chr11_2783797	Methylation	KCNQ1_3784_Intron-11,Intron-9	-0.308054	0.308054	686
chr16_85254011	Methylation	NA	-0.307488	0.307488	687
chr16_20280187	Methylation	NA	0.307376	0.307376	688
chr19_11564489	Methylation	PRKCSH_5589_Downstream	-0.306941	0.306941	689
chr19_11564489	Methylation	ELAVL3_1995_Exon-7	-0.306941	0.306941	689
chr10_3141833	Methylation	PFKP_5214_Intron-4,Intron-3	-0.306725	0.306725	690
chr3_170307034	Methylation	SLC7A14_57709_Upstream	-0.306707	0.306707	691
chr3_170307034	Methylation	CLDN11_5010_Intron-2	-0.306707	0.306707	691
chr3_170307034	Methylation	NA	-0.306707	0.306707	691
chr12_6484276	Methylation	LTBR_4055_Upstream	-0.306064	0.306064	692
chr12_6484276	Methylation	SCNN1A_6337_Exon-1,Intron-1	-0.306064	0.306064	692
chr6_35173534	Methylation	NA	0.305897	0.305897	693
chr4_146424454	Methylation	SMAD1_4086_Intron-1	0.305587	0.305587	694
chr4_146424454	Methylation	NA	0.305587	0.305587	694
chr14_55907041	Methylation	TBPL2_387332_Intron-1	0.305405	0.305405	695
chr4_123378588	Methylation	IL2_3558_Upstream	-0.305373	0.305373	696
chr17_35296786	Methylation	LHX1_3975_Intron-1	-0.305356	0.305356	697
chr17_35296786	Methylation	NA	-0.305356	0.305356	697
chr10_77164291	Methylation	ZNF503_84858_Upstream	0.305012	0.305012	698
chr10_77164291	Methylation	C10orf41_100131213_Intron-1	0.305012	0.305012	698
chr22_47058691	Methylation	GRAMD4_23151_Intron-4,Intron-3	-0.303408	0.303408	699
chr10_103538998	Methylation	FGF8_2253_Upstream	-0.303381	0.303381	700
chr10_103538998	Methylation	NPM3_10360_Downstream	-0.303381	0.303381	700
chr1_154982621	Methylation	ZBTB7B_51043_Intron-2,Intron-1,Upstream	-0.30309	0.30309	701
chr4_154178184	Methylation	TRIM2_23321_Intron-1,Upstream	-0.302688	0.302688	702
chr9_86452031	Methylation	KIF27_55582_Exon-18,Exon-17,Exon-16	0.302379	0.302379	703
chr20_34130031	Methylation	ERGIC3_51614_Upstream,Intron-1	0.302159	0.302159	704
chr1_41174571	Methylation	NFYC_4802_Intron-1,Intron-2,Upstream	0.301921	0.301921	705
chr4_40752637	Methylation	NSUN7_79730_Exon-2	0.301664	0.301664	706
chr17_27043994	Methylation	RPL23A_6147_Upstream	-0.301531	0.301531	707
chr17_27043994	Methylation	RAB34_83871_Exon-2,Exon-3	-0.301531	0.301531	707
chr17_27043994	Methylation	SNORD42B_26808_Upstream	-0.301531	0.301531	707
chr21_44721125	Methylation	NA	-0.301184	0.301184	708
chr16_20917257	Methylation	LYRM1_57149_Intron-1,Intron-2	0.301174	0.301174	709
chr4_95372422	Methylation	PDLIM5_10611_Upstream	-0.300571	0.300571	710
chr7_852401	Methylation	SUN1_23353_Upstream	0.300244	0.300244	711
chr19_45409934	Methylation	TOMM40_10452_Downstream	0.300244	0.300244	712
chr19_45409934	Methylation	APOE_348_Intron-2	0.300244	0.300244	712
chr5_2748155	Methylation	C5orf38_153571_Upstream	0.299717	0.299717	713
chr5_2748155	Methylation	IRX2_153572_Intron-3	0.299717	0.299717	713
chr19_36346314	Methylation	NPHS1_4868_Upstream	0.299698	0.299698	714
chr19_36346314	Methylation	KIRREL2_84063_Upstream	0.299698	0.299698	714
chr17_73586336	Methylation	MYO15B_80022_Exon-1,Intron-1	0.299677	0.299677	715
chr1_32802370	Methylation	HDAC1_3065_Downstream	0.299444	0.299444	716
chr1_32802370	Methylation	MARCKSL1_65108_Upstream	0.299444	0.299444	716
chr14_20795055	Methylation	SNORD126_100113391_Upstream	-0.299307	0.299307	717
chr14_20795055	Methylation	CCNB1IP1_57820_Intron-1,Intron-2	-0.299307	0.299307	717
chr3_99752891	Methylation	FILIP1L_11259_Intron-1	0.298468	0.298468	718
chr3_99752891	Methylation	C3orf26_84319_Intron-1,Intron-4	0.298468	0.298468	718
chr17_619033	Methylation	VPS53_55275_Upstream	0.29832	0.29832	719
chr14_35516313	Methylation	FAM177A1_283635_Intron-3,Intron-1	0.298237	0.298237	720
chr7_154473307	Methylation	DPP6_1804_Intron-5,Intron-7	0.298142	0.298142	721
chr10_103591143	Methylation	KCNIP2_30819_Upstream,Intron-1	0.29789	0.29789	722
chr11_105958762	Methylation	AASDHPPT_60496_Intron-2,Upstream	-0.297562	0.297562	723
chr22_36682240	Methylation	MYH9_4627_Intron-35	0.297448	0.297448	724
chr4_176893142	Methylation	GPM6A_2823_Intron-1	-0.297234	0.297234	725
chr20_55202883	Methylation	TFAP2C_7022_Upstream	-0.297226	0.297226	726
chr18_77623342	Methylation	KCNG2_26251_Upstream	0.296992	0.296992	727
chr2_102607587	Methylation	IL1R2_7850_Upstream	0.295887	0.295887	728
chr11_71158490	Methylation	DHCR7_1717_Intron-2	0.294948	0.294948	729
chr18_77218545	Methylation	NFATC1_4772_Intron-6,Intron-5	0.294753	0.294753	730
chr1_158969324	Methylation	IFI16_3428_Upstream	0.294746	0.294746	731
chr4_3236429	Methylation	HTT_3064_Intron-62	-0.294477	0.294477	732
chr6_35255526	Methylation	ZNF76_7629_Exon-5	-0.294451	0.294451	733
chr5_131705960	Methylation	SLC22A5_6584_Exon-1	0.294258	0.294258	734
chr5_131705960	Methylation	NA	0.294258	0.294258	734
chr4_144832850	Methylation	NA	-0.294232	0.294232	735
chr1_145580263	Methylation	NBPF10_100132406_Intron-12	-0.293837	0.293837	736
chr1_145580263	Methylation	PIAS3_10401_Upstream,Exon-6	-0.293837	0.293837	736
chr10_10337051	Methylation	NA	-0.293756	0.293756	737
chr16_80199163	Methylation	NA	0.293691	0.293691	738
chr17_80330719	Methylation	UTS2R_2837_Upstream	0.293558	0.293558	739
chr7_86850501	Methylation	C7orf23_79161_Upstream	-0.293526	0.293526	740
chr11_125757140	Methylation	HYLS1_219844_Intron-1,Exon-1	-0.293184	0.293184	741
chr20_3066171	Methylation	AVP_551_Upstream	0.292195	0.292195	742
chr6_168841413	Methylation	SMOC2_64094_Upstream	0.291894	0.291894	743
chr4_13484733	Methylation	RAB28_9364_Intron-1	-0.290906	0.290906	744
chr5_146833888	Methylation	DPYSL3_1809_Intron-1,Upstream	0.290897	0.290897	745
chr12_123616817	Methylation	PITPNM2_57605_Intron-1	0.29074	0.29074	746
chr19_15832571	Methylation	NA	-0.290538	0.290538	747
chr11_67275010	Methylation	CDK2AP2_10263_Intron-2,Intron-1	0.290469	0.290469	748
chr11_67275010	Methylation	PITPNM1_9600_Upstream	0.290469	0.290469	748
chr5_1881770	Methylation	IRX4_50805_Intron-2	-0.290397	0.290397	749
chr10_131378325	Methylation	MGMT_4255_Intron-2	0.290108	0.290108	750
chr13_111774729	Methylation	ARHGEF7_8874_Intron-1	-0.289909	0.289909	751
chr13_95355347	Methylation	NA	0.289806	0.289806	752
chr1_47698493	Methylation	TAL1_6886_Intron-1,Upstream	0.289737	0.289737	753
chr15_41100233	Methylation	ZFYVE19_84936_Intron-1	-0.289551	0.289551	754
chr15_41100233	Methylation	DNAJC17_55192_Upstream	-0.289551	0.289551	754
chr2_131094852	Methylation	CCDC115_84317_Downstream	0.28905	0.28905	755
chr22_21106534	Methylation	PI4KA_5297_Intron-25	-0.288717	0.288717	756
chr6_170479773	Methylation	NA	-0.288503	0.288503	757
chr8_37732013	Methylation	RAB11FIP1_80223_Intron-3,Intron-2,Upstream	0.288319	0.288319	758
MAMLD1_10046	Expression	MAMLD1_10046	0.287793	0.287793	759
chr1_94374482	Methylation	GCLM_2730_Intron-1	0.287778	0.287778	760
chr4_189350208	Methylation	NA	0.28767	0.28767	761
chr1_43149621	Methylation	YBX1_4904_Intron-2	0.287453	0.287453	762
chr1_43149621	Methylation	NA	0.287453	0.287453	762
chr6_101847058	Methylation	GRIK2_2898_Exon-1	0.287184	0.287184	763
chr2_202900208	Methylation	FZD7_8324_Exon-1	0.28687	0.28687	764
chr8_144364407	Methylation	NA	-0.286794	0.286794	765
chr21_46932317	Methylation	SLC19A1_6573_Intron-5,Downstream	-0.286766	0.286766	766
chr21_46932317	Methylation	COL18A1_80781_Exon-43,Exon-42,Exon-9,Exon-5	-0.286766	0.286766	766
chr9_124982938	Methylation	LHX6_26468_Intron-4,Intron-3	-0.286595	0.286595	767
chr2_199240001	Methylation	NA	-0.286594	0.286594	768
chr3_126707812	Methylation	PLXNA1_5361_Exon-1	0.285728	0.285728	769
chr5_52545222	Methylation	NA	-0.285562	0.285562	770
chr1_3017818	Methylation	PRDM16_63976_Intron-1	0.285469	0.285469	771
chr4_185934888	Methylation	NA	-0.285037	0.285037	772
chr19_42927892	Methylation	CXCL17_284340_Downstream	0.284723	0.284723	773
chr19_42927892	Methylation	LIPE_3991_Intron-1,Exon-1	0.284723	0.284723	773
chr19_42927892	Methylation	NA	0.284723	0.284723	773
chr19_42927892	Methylation	NA	0.284723	0.284723	773
chr5_3535711	Methylation	NA	0.284476	0.284476	774
chr5_148209445	Methylation	ADRB2_154_Downstream	0.284455	0.284455	775
chr5_148209445	Methylation	SH3TC2_79628_Intron-20	0.284455	0.284455	775
chr12_132508397	Methylation	EP400_57634_Exon-24,Exon-22,Exon-23	0.284191	0.284191	776
chr11_66335421	Methylation	CTSF_8722_Intron-2	-0.283922	0.283922	777
chr11_66335421	Methylation	ACTN3_89_Downstream	-0.283922	0.283922	777
chr1_19407897	Methylation	UBR4_23352_Exon-18,Exon-20,Exon-103,Exon-15,Exon-13,Exon-1	-0.283878	0.283878	778
chr12_12856749	Methylation	NA	-0.283666	0.283666	779
chr3_183735452	Methylation	ABCC5_10057_Intron-1,Upstream	-0.283572	0.283572	780
chr6_27870991	Methylation	NA	0.283552	0.283552	781
chr15_75870449	Methylation	PTPN9_5780_Intron-1	-0.28318	0.28318	782
chr11_117093910	Methylation	PCSK7_9159_Intron-9	-0.283031	0.283031	783
chr19_38899594	Methylation	RASGRP4_115727_Downstream	-0.283001	0.283001	784
chr19_38899594	Methylation	FAM98C_147965_Exon-8,Exon-6,Exon-5	-0.283001	0.283001	784
chr2_27650704	Methylation	NRBP1_29959_Upstream,Exon-1	-0.2828	0.2828	785
chr16_29830899	Methylation	C16orf53_79447_Exon-3	-0.281879	0.281879	786
chr16_29830899	Methylation	NA	-0.281879	0.281879	786
chr16_29830899	Methylation	NA	-0.281879	0.281879	786
chr16_29830899	Methylation	BOLA2_552900_Intron-2	-0.281879	0.281879	786
chr16_29830899	Methylation	PRRT2_112476_Downstream	-0.281879	0.281879	786
chr16_29830899	Methylation	MVP_9961_Upstream	-0.281879	0.281879	786
chr10_102322074	Methylation	NA	-0.281836	0.281836	787
chr14_29254563	Methylation	NA	0.281607	0.281607	788
chr14_29254563	Methylation	C14orf23_387978_Intron-2	0.281607	0.281607	788
chr7_21583628	Methylation	DNAH11_8701_Intron-1	-0.281177	0.281177	789
chr11_78904609	Methylation	ODZ4_26011_Intron-3,Intron-2	0.280979	0.280979	790
chr5_79795183	Methylation	FAM151B_167555_Intron-1,Intron-2	-0.2808	0.2808	791
chr6_10410181	Methylation	TFAP2A_7020_Exon-2,Exon-3	0.280145	0.280145	792
chr6_10410181	Methylation	NA	0.280145	0.280145	792
chr8_74361050	Methylation	STAU2_27067_Intron-12,Intron-13,Intron-8	0.279525	0.279525	793
chr9_127103170	Methylation	NEK6_10783_Intron-8,Intron-9,Intron-7	-0.279336	0.279336	794
chr2_88837304	Methylation	NA	-0.279153	0.279153	795
chr2_240982988	Methylation	PRR21_643905_Upstream	-0.278759	0.278759	796
chr2_240982988	Methylation	OR6B3_150681_Downstream	-0.278759	0.278759	796
chr3_39171618	Methylation	TTC21A_199223_Upstream,Exon-16,Exon-15	0.278615	0.278615	797
chr9_140772532	Methylation	CACNA1B_774_Exon-1	-0.27841	0.27841	798
chr9_140772532	Methylation	NA	-0.27841	0.27841	798
chr9_124982834	Methylation	LHX6_26468_Intron-4,Intron-3	0.277926	0.277926	799
chr2_105924524	Methylation	TGFBRAP1_9392_Exon-2	-0.277672	0.277672	800
chr10_95363742	Methylation	RBP4_5950_Upstream	-0.276941	0.276941	801
chr5_178986481	Methylation	RUFY1_80230_Intron-1,Upstream	-0.276768	0.276768	802
chr6_152470673	Methylation	SYNE1_23345_Exon-8,Exon-9,Exon-21,Exon-51,Exon-135,Exon-136	-0.276628	0.276628	803
chr6_136682949	Methylation	MAP7_9053_Downstream,Intron-11,Intron-12,Intron-10,Intron-9	-0.275999	0.275999	804
chr16_81685090	Methylation	CMIP_80790_Intron-3,Intron-2,Intron-1	0.275868	0.275868	805
chr18_70535857	Methylation	NETO1_81832_Upstream	0.275638	0.275638	806
chr2_100937406	Methylation	LONRF2_164832_Intron-1	0.275255	0.275255	807
chr4_24772309	Methylation	NA	-0.275055	0.275055	808
chr11_134255075	Methylation	B3GAT1_27087_Intron-3,Intron-2	-0.274889	0.274889	809
chr4_114357601	Methylation	NA	-0.27424	0.27424	810
chr20_30134994	Methylation	HM13_81502_Upstream,Intron-4	-0.273868	0.273868	811
chr20_30134994	Methylation	PSIMCT-1_100101490_Upstream	-0.273868	0.273868	811
chr5_161124759	Methylation	GABRA6_2559_Intron-8,Intron-2	0.273536	0.273536	812
chr12_70004806	Methylation	LRRC10_376132_Exon-1	-0.273509	0.273509	813
chr10_121301278	Methylation	RGS10_6001_Intron-1	-0.273462	0.273462	814
chr1_42380341	Methylation	HIVEP3_59269_Intron-1,Intron-2	-0.272992	0.272992	815
chr17_80867658	Methylation	TBCD_6904_Intron-21,Intron-22,Intron-7	-0.272567	0.272567	816
chr19_51774693	Methylation	C19orf75_284369_Downstream	-0.272354	0.272354	817
chr4_68830364	Methylation	TMPRSS11A_339967_Upstream	-0.272176	0.272176	818
chr4_68830364	Methylation	LOC550112_550112_Intron-6	-0.272176	0.272176	818
chr3_187388194	Methylation	SST_6750_Exon-1	0.272125	0.272125	819
chr1_212780976	Methylation	ATF3_467_Intron-1,Upstream	0.271849	0.271849	820
chr2_45538269	Methylation	NA	-0.271711	0.271711	821
chr11_36403257	Methylation	PRR5L_79899_Intron-1,Intron-2	-0.271576	0.271576	822
chr17_30810781	Methylation	CDK5R1_8851_Upstream	0.271259	0.271259	823
chr17_30810781	Methylation	PSMD11_5717_Downstream	0.271259	0.271259	823
chr5_1085496	Methylation	SLC12A7_10723_Exon-7	0.271225	0.271225	824
chr9_133762896	Methylation	ABL1_25_Exon-11	-0.27095	0.27095	825
chr19_46170937	Methylation	GIPR_2696_Upstream	-0.270829	0.270829	826
chr2_233284774	Methylation	NA	-0.27073	0.27073	827
chr6_30095588	Methylation	NA	-0.270528	0.270528	828
chr17_44894386	Methylation	WNT3_7473_Intron-1	0.270524	0.270524	829
chr13_47425962	Methylation	HTR2A_3356_Intron-2,Intron-3	-0.270343	0.270343	830
chr2_236514471	Methylation	AGAP1_116987_Intron-1	-0.270135	0.270135	831
chr4_3386281	Methylation	RGS12_6002_Intron-3,Intron-2,Intron-1,Upstream	0.269003	0.269003	832
chr2_86711052	Methylation	KDM3A_55818_Intron-18,Intron-16	-0.268871	0.268871	833
chr5_2155934	Methylation	NA	-0.2686	0.2686	834
chr2_86007070	Methylation	ATOH8_84913_Intron-2,Downstream,Upstream	-0.267854	0.267854	835
chr2_170624954	Methylation	NA	-0.267034	0.267034	836
chr6_150219717	Methylation	NA	-0.266596	0.266596	837
chr6_150219717	Methylation	RAET1E_135250_Upstream	-0.266596	0.266596	837
chr2_25478788	Methylation	DNMT3A_1788_Intron-6,Upstream	-0.266488	0.266488	838
VASN_114990	Expression	VASN_114990	0.266262	0.266262	839
chr4_1407924	Methylation	NA	0.266131	0.266131	840
chr12_13716030	Methylation	GRIN2B_2904_Exon-13	0.266029	0.266029	841
chr11_30649447	Methylation	NA	-0.265397	0.265397	842
chr6_164057127	Methylation	NA	0.263288	0.263288	843
chr9_110187738	Methylation	NA	-0.262959	0.262959	844
chr8_144486879	Methylation	NA	-0.262743	0.262743	845
chr1_236557874	Methylation	EDARADD_128178_Upstream,Intron-1	0.262731	0.262731	846
chr8_145012059	Methylation	PLEC_5339_Intron-3,Intron-4	-0.262624	0.262624	847
chr8_38109668	Methylation	DDHD2_23259_Downstream,Exon-13,Exon-4	-0.26259	0.26259	848
chr17_80256106	Methylation	NA	-0.261224	0.261224	849
chr6_53375903	Methylation	GCLC_2729_Downstream,Intron-6,Upstream	-0.260416	0.260416	850
chr7_93540134	Methylation	GNGT1_2792_Exon-4,Exon-3	-0.260395	0.260395	851
chr13_113742843	Methylation	MCF2L_23263_Downstream,Intron-24	0.260345	0.260345	852
chr7_27904366	Methylation	JAZF1_221895_Intron-2,Intron-3	0.260321	0.260321	853
chr2_145280430	Methylation	ZEB2_9839_Upstream	-0.260175	0.260175	854
chr15_90774763	Methylation	SEMA4B_10509_Downstream	0.259924	0.259924	855
chr15_90774763	Methylation	CIB1_10519_Intron-3	0.259924	0.259924	855
chr15_90774763	Methylation	C15orf58_390637_Upstream	0.259924	0.259924	855
chr8_102804233	Methylation	NCALD_83988_Intron-5,Intron-4,Intron-3,Upstream	0.258863	0.258863	856
chr7_148784696	Methylation	ZNF786_136051_Intron-1	-0.258522	0.258522	857
chr19_10427318	Methylation	FDX1L_112812_Upstream	-0.258498	0.258498	858
chr19_10427318	Methylation	RAVER1_125950_Exon-13,Exon-2	-0.258498	0.258498	858
