# Supplementary material for: Depression and suicide risk prediction models using blood-derived multi-omics data
Source: Transl Psychiatry. 2019 Oct 17;9:262. doi: 10.1038/s41398-019-0595-2 (PMC6797735; doi:10.1038/s41398-019-0595-2)
Supplement: Supplementary file 7 — Table S6. List of selected markers for SSI regression model [file 41398_2019_595_MOESM7_ESM.xlsx]

## Sheet: Sheet1
Table S6. List of selected markers for SSI regression model
Marker info is separated if one marker is related with multiple genes.
Marker	Marker type	Marker info (gene_EntrezID_genic position if methylation marker)	SSI.coef	SSI.abs.coef	SSI.rank
chr17_21214248	Methylation	MAP2K3_5606_Intron-9,Intron-10,Intron-11	3.59882	3.59882	1
chr4_6199700	Methylation	JAKMIP1_152789_Intron-1,Upstream	3.49846	3.49846	2
chr4_6199700	Methylation	NA	3.49846	3.49846	2
chr15_96913875	Methylation	NA	-3.48335	3.48335	3
chr15_96846213	Methylation	NA	3.36994	3.36994	4
TMBIM4_51643	Expression	TMBIM4_51643	-3.29644	3.29644	5
chr6_26271013	Methylation	NA	-3.17994	3.17994	6
chr6_26271013	Methylation	HIST1H3G_8355_Downstream	-3.17994	3.17994	6
chr6_26271013	Methylation	HIST1H2BI_8346_Upstream	-3.17994	3.17994	6
chr1_31382262	Methylation	SDC3_9672_Upstream	2.9341	2.9341	7
chr17_1395423	Methylation	MYO1C_4641_Intron-1,Upstream	-2.88305	2.88305	8
chr17_1395423	Methylation	INPP5K_51763_Downstream	-2.88305	2.88305	8
chr17_77964792	Methylation	TBC1D16_125058_Intron-3	2.70431	2.70431	9
chr18_71958108	Methylation	CYB5A_1528_Intron-1	-2.69119	2.69119	10
chr5_90471712	Methylation	NA	2.66735	2.66735	11
RFX3_5991	Expression	RFX3_5991	-2.62945	2.62945	12
chr4_112396324	Methylation	NA	-2.61006	2.61006	13
TET3_200424	Expression	TET3_200424	2.57459	2.57459	14
chr10_743381	Methylation	NA	2.57114	2.57114	15
HELB_92797	Expression	HELB_92797	2.57094	2.57094	16
chr2_72359507	Methylation	CYP26B1_56603_Exon-6,Exon-5	-2.56258	2.56258	17
chr7_157926458	Methylation	PTPRN2_5799_Exon-9,Exon-8	2.49128	2.49128	18
chr8_104242379	Methylation	BAALC_79870_Exon-3,Exon-2	2.40304	2.40304	19
chr8_104242379	Methylation	NA	2.40304	2.40304	19
chr17_79567603	Methylation	NPLOC4_55666_Intron-8,Intron-7	2.37886	2.37886	20
chr19_44645078	Methylation	ZNF234_10780_Upstream	2.37805	2.37805	21
chr1_54703358	Methylation	SSBP3_23648_Intron-14,Intron-13	2.37	2.37	22
chr21_47396773	Methylation	COL6A1_1291_Upstream	-2.34958	2.34958	23
ACRC_93953	Expression	ACRC_93953	2.31903	2.31903	24
ZNF587_84914	Expression	ZNF587_84914	-2.29587	2.29587	25
chr2_26729036	Methylation	OTOF_9381_Intron-2,Intron-5	-2.27675	2.27675	26
chr8_39172059	Methylation	ADAM5P_255926_Upstream	2.2643	2.2643	27
chr10_13002660	Methylation	CCDC3_83643_Intron-2,Intron-6	-2.26276	2.26276	28
SPATA13_221178	Expression	SPATA13_221178	-2.23334	2.23334	29
chr13_99989336	Methylation	UBAC2_337867_Intron-4,Intron-6	2.19551	2.19551	30
chr6_13408654	Methylation	GFOD1_54438_Intron-1	2.19331	2.19331	31
chr11_1315091	Methylation	TOLLIP_54472_Intron-2,Intron-1	-2.19132	2.19132	32
chr1_11540488	Methylation	PTCHD2_57540_Intron-1	2.16331	2.16331	33
chr5_176047543	Methylation	SNCB_6620_Downstream,Exon-7,Exon-6	2.14828	2.14828	34
chr1_35206181	Methylation	NA	-2.14734	2.14734	35
chr17_35277453	Methylation	NA	2.14251	2.14251	36
chr1_19074114	Methylation	PAX7_5081_Exon-9	-2.13943	2.13943	37
chr10_23546185	Methylation	NA	2.11643	2.11643	38
chr1_207924788	Methylation	CD46_4179_Upstream	2.09304	2.09304	39
chr11_64988580	Methylation	SLC22A20_440044_Intron-3,Exon-5	2.08786	2.08786	40
chr1_158147853	Methylation	CD1D_912_Upstream	-2.07606	2.07606	41
chr5_112537600	Methylation	MCC_4163_Intron-1,Intron-2,Intron-3	2.04143	2.04143	42
NCRNA00203_319085	Expression	NCRNA00203_319085	2.03203	2.03203	43
chr7_5111679	Methylation	LOC389458_389458_Intron-6,Upstream	2.02505	2.02505	44
chr7_5111679	Methylation	RBAK_57786_Downstream	2.02505	2.02505	44
MAP3K9_4293	Expression	MAP3K9_4293	2.0083	2.0083	45
chr2_88837304	Methylation	NA	-1.99664	1.99664	46
KIAA1618	Expression	KIAA1618_57714	-1.98471	1.98471	47
chr1_53558467	Methylation	SLC1A7_6512_Upstream,Intron-6	-1.98322	1.98322	48
chr6_35173534	Methylation	NA	1.9823	1.9823	49
chr2_190744344	Methylation	PMS1_5378_Downstream	1.95439	1.95439	50
chr10_132734310	Methylation	NA	1.95024	1.95024	51
chr17_7757210	Methylation	LSMD1_84316_Downstream	-1.92098	1.92098	52
chr17_7757210	Methylation	KDM6B_23135_Exon-22,Downstream	-1.92098	1.92098	52
chr17_7757210	Methylation	TMEM88_92162_Upstream	-1.92098	1.92098	52
chr17_7757210	Methylation	CYB5D1_124637_Upstream	-1.92098	1.92098	52
chr17_70484432	Methylation	NA	1.908	1.908	53
chr1_39980394	Methylation	BMP8A_353500_Intron-3	1.90776	1.90776	54
chr21_39286473	Methylation	KCNJ6_3763_Intron-1,Upstream	1.90208	1.90208	55
chr10_79399146	Methylation	KCNMA1_3778_Upstream	-1.90046	1.90046	56
chr1_9063008	Methylation	SLC2A7_155184_Downstream	-1.88584	1.88584	57
chr20_62111460	Methylation	NA	1.88129	1.88129	58
ICOSLG_23308	Expression	ICOSLG_23308	1.87387	1.87387	59
ZC3H12D_340152	Expression	ZC3H12D_340152	-1.85954	1.85954	60
chr10_102322421	Methylation	NA	1.84046	1.84046	61
chr1_75598331	Methylation	NA	1.78925	1.78925	62
chr1_75598331	Methylation	LHX8_431707_Upstream,Intron-2	1.78925	1.78925	62
chr7_23749977	Methylation	STK31_56164_Upstream,Intron-1	-1.78119	1.78119	63
chr20_61787834	Methylation	NA	1.77688	1.77688	64
chr5_6446895	Methylation	UBE2QL1_134111_Upstream	-1.76903	1.76903	65
chr9_139391737	Methylation	NOTCH1_4851_Exon-34	-1.72996	1.72996	66
chr8_53474877	Methylation	FAM150A_389658_Intron-1	-1.72958	1.72958	67
chr3_52833450	Methylation	ITIH3_3699_Exon-8	-1.72401	1.72401	68
chr17_77078887	Methylation	ENGASE_64772_Exon-7,Exon-6,Exon-3,Intron-7	1.72315	1.72315	69
chr5_126409424	Methylation	FLJ44606_401207_Upstream	1.70373	1.70373	70
chr2_234825384	Methylation	TRPM8_79054_Upstream	1.69915	1.69915	71
chr6_110678855	Methylation	C6orf186_728464_Intron-1,Intron-2	1.6875	1.6875	72
chr17_79630065	Methylation	C17orf90_339229_Downstream	-1.68747	1.68747	73
chr17_79630065	Methylation	CCDC137_339230_Upstream	-1.68747	1.68747	73
PI16_221476	Expression	PI16_221476	-1.68494	1.68494	74
chr4_141027225	Methylation	MAML3_55534_Intron-1	-1.6728	1.6728	75
chr20_48770918	Methylation	TMEM189_387521_Upstream	1.67123	1.67123	76
chr20_48770918	Methylation	TMEM189-UBE2V1_387522_Upstream	1.67123	1.67123	76
chr16_4000839	Methylation	NA	1.63619	1.63619	77
BCORL1_63035	Expression	BCORL1_63035	1.6338	1.6338	78
chr4_188843540	Methylation	NA	-1.63351	1.63351	79
chr8_3086604	Methylation	CSMD1_64478_Intron-15,Intron-27,Intron-11	1.62725	1.62725	80
chr17_81101197	Methylation	NA	1.62642	1.62642	81
chr5_179302824	Methylation	TBC1D9B_23061_Upstream,Intron-11	1.62475	1.62475	82
chr15_40615219	Methylation	NA	1.61867	1.61867	83
chr17_78472188	Methylation	NA	-1.61503	1.61503	84
chr11_47608047	Methylation	C1QTNF4_114900_Downstream	-1.61412	1.61412	85
chr11_47608047	Methylation	FAM180B_399888_Upstream	-1.61412	1.61412	85
chr11_47608047	Methylation	NDUFS3_4722_Downstream	-1.61412	1.61412	85
AHNAK_79026	Expression	AHNAK_79026	-1.60784	1.60784	86
chr1_236557874	Methylation	EDARADD_128178_Upstream,Intron-1	1.59861	1.59861	87
KIAA1919_91749	Expression	KIAA1919_91749	-1.59782	1.59782	88
chr19_13121940	Methylation	NFIX_4784_Intron-1	1.59385	1.59385	89
chr11_81681651	Methylation	NA	1.59126	1.59126	90
chr6_169651603	Methylation	THBS2_7058_Intron-2	-1.58121	1.58121	91
chr22_50324117	Methylation	CRELD2_79174_Downstream	-1.5799	1.5799	92
chr5_140250743	Methylation	PCDHA6_56142_Intron-1	1.57198	1.57198	93
chr5_140250743	Methylation	PCDHA8_56140_Intron-1	1.57198	1.57198	93
chr5_140250743	Methylation	PCDHA1_56147_Intron-1	1.57198	1.57198	93
chr5_140250743	Methylation	PCDHA9_9752_Intron-1	1.57198	1.57198	93
chr5_140250743	Methylation	PCDHA11_56138_Exon-1	1.57198	1.57198	93
chr5_140250743	Methylation	PCDHA10_56139_Intron-1	1.57198	1.57198	93
chr5_140250743	Methylation	PCDHA3_56145_Intron-1	1.57198	1.57198	93
chr5_140250743	Methylation	PCDHA12_56137_Upstream	1.57198	1.57198	93
chr5_140250743	Methylation	PCDHA2_56146_Intron-1	1.57198	1.57198	93
chr5_140250743	Methylation	PCDHA7_56141_Intron-1	1.57198	1.57198	93
chr5_140250743	Methylation	PCDHA5_56143_Intron-1	1.57198	1.57198	93
chr5_140250743	Methylation	PCDHA4_56144_Intron-1	1.57198	1.57198	93
chr10_105036329	Methylation	NA	1.5715	1.5715	94
chr10_105036329	Methylation	INA_9118_Upstream	1.5715	1.5715	94
chr3_104628673	Methylation	NA	1.57104	1.57104	95
chr14_104770892	Methylation	NA	-1.56385	1.56385	96
chr4_7280058	Methylation	SORCS2_57537_Intron-1	-1.55718	1.55718	97
chr17_81101222	Methylation	NA	1.55259	1.55259	98
chr15_23894894	Methylation	MAGEL2_54551_Upstream	1.54889	1.54889	99
chr16_55867065	Methylation	CES1_1066_Exon-1	1.54441	1.54441	100
chr3_101406600	Methylation	RPL24_6152_Upstream	-1.53552	1.53552	101
NFATC2_4773	Expression	NFATC2_4773	-1.52654	1.52654	102
chr19_1796897	Methylation	ATP8B3_148229_Downstream,Intron-15	1.52513	1.52513	103
chr6_40346509	Methylation	TDRG1_732253_Exon-1	-1.52231	1.52231	104
chr6_40346509	Methylation	NA	-1.52231	1.52231	104
chr6_25027618	Methylation	FAM65B_9750_Intron-1	-1.5218	1.5218	105
chr13_59646889	Methylation	NA	-1.50933	1.50933	106
chr15_81070056	Methylation	KIAA1199_57214_Upstream	-1.508	1.508	107
chr10_131638804	Methylation	EBF3_253738_Intron-14	1.50434	1.50434	108
chr5_847052	Methylation	ZDHHC11_79844_Upstream,Intron-1,Intron-3	1.49657	1.49657	109
chr5_176047541	Methylation	SNCB_6620_Downstream,Exon-7,Exon-6	1.49557	1.49557	110
CCRN4L_25819	Expression	CCRN4L_25819	-1.48803	1.48803	111
chr16_1138545	Methylation	C1QTNF8_390664_Exon-5	-1.48581	1.48581	112
chr12_107791984	Methylation	BTBD11_121551_Intron-1	1.47756	1.47756	113
chr2_88649901	Methylation	NA	1.47599	1.47599	114
chr4_125632154	Methylation	ANKRD50_57182_Intron-1,Exon-2,Upstream	1.46556	1.46556	115
chr1_156552081	Methylation	TTC24_164118_Exon-1	-1.46248	1.46248	116
chr14_69341778	Methylation	ACTN1_87_Downstream,Intron-9,Intron-20,Intron-21	-1.45811	1.45811	117
chr9_34380445	Methylation	KIAA1161_57462_Upstream	-1.45077	1.45077	118
chr9_34380445	Methylation	C9orf24_84688_Exon-2,Intron-2,Intron-5	-1.45077	1.45077	118
chr3_170307034	Methylation	SLC7A14_57709_Upstream	-1.44236	1.44236	119
chr3_170307034	Methylation	CLDN11_5010_Intron-2	-1.44236	1.44236	119
chr3_170307034	Methylation	NA	-1.44236	1.44236	119
chr17_78472178	Methylation	NA	-1.44224	1.44224	120
chr3_42529915	Methylation	NA	1.43996	1.43996	121
chr8_19354420	Methylation	CSGALNACT1_55790_Intron-3,Intron-4	-1.43959	1.43959	122
chr2_241756124	Methylation	KIF1A_547_Intron-1	1.43766	1.43766	123
chr7_31376529	Methylation	NEUROD6_63974_Downstream	1.4296	1.4296	124
chr15_41522705	Methylation	EXD1_161829_Exon-1	1.42639	1.42639	125
chr15_41522705	Methylation	CHP_11261_Upstream	1.42639	1.42639	125
chr5_174153958	Methylation	MSX2_4488_Intron-1	-1.42356	1.42356	126
chr3_130682059	Methylation	ATP2C1_27032_Intron-11,Intron-10,Intron-12,Exon-1	1.41906	1.41906	127
chr11_120188050	Methylation	POU2F3_25833_Exon-1,Exon-12,Exon-13,Exon-5	-1.41123	1.41123	128
chr6_114180834	Methylation	MARCKS_4082_Intron-1	1.40491	1.40491	129
chr7_157361237	Methylation	PTPRN2_5799_Intron-1,Intron-21,Intron-20	-1.40269	1.40269	130
chr12_6730096	Methylation	LPAR5_57121_Exon-2	-1.40036	1.40036	131
chr16_1131894	Methylation	SSTR5_6755_Downstream	1.39796	1.39796	132
chr16_1131894	Methylation	LOC146336_146336_Upstream	1.39796	1.39796	132
chr13_113752605	Methylation	MCF2L_23263_Exon-28,Exon-30	1.39216	1.39216	133
DIP2A_23181	Expression	DIP2A_23181	1.38983	1.38983	134
chr9_127237564	Methylation	GPR144_347088_Intron-17,Intron-2	-1.38977	1.38977	135
chr10_134641661	Methylation	NA	-1.38378	1.38378	136
chr10_120354830	Methylation	PRLHR_2834_Intron-1	1.38147	1.38147	137
chr12_4671597	Methylation	RAD51AP1_10635_Downstream	1.37923	1.37923	138
chr12_4671597	Methylation	DYRK4_8798_Intron-1	1.37923	1.37923	138
chr2_193058176	Methylation	TMEFF2_23671_Intron-1	1.37582	1.37582	139
chr3_49705435	Methylation	BSN_8927_Exon-12	-1.35259	1.35259	140
chr7_15728128	Methylation	MEOX2_4223_Upstream	-1.35148	1.35148	141
PRRT3_285368	Expression	PRRT3_285368	1.34595	1.34595	142
chr13_81462267	Methylation	NA	-1.34197	1.34197	143
chr2_178487661	Methylation	TTC30A_92104_Upstream	-1.34144	1.34144	144
chr2_178487661	Methylation	PDE11A_50940_Downstream	-1.34144	1.34144	144
chr2_233251551	Methylation	ALPP_250_Downstream	-1.33189	1.33189	145
SPATA7_55812	Expression	SPATA7_55812	-1.32769	1.32769	146
chr9_990692	Methylation	DMRT3_58524_Exon-2	-1.32391	1.32391	147
MGC16384_114130	Expression	MGC16384_114130	-1.31915	1.31915	148
chr6_37612487	Methylation	MDGA1_266727_Intron-12,Intron-3	1.31653	1.31653	149
chr10_407935	Methylation	DIP2C_22982_Intron-22,Intron-5,Intron-6	-1.31564	1.31564	150
chr20_62111452	Methylation	NA	1.31478	1.31478	151
chr5_140725076	Methylation	PCDHGA3_56112_Exon-1,Exon-2	1.31235	1.31235	152
chr5_140725076	Methylation	PCDHGA2_56113_Intron-1,Downstream	1.31235	1.31235	152
chr5_140725076	Methylation	PCDHGA1_56114_Intron-1	1.31235	1.31235	152
chr5_140725076	Methylation	PCDHGB1_56104_Upstream	1.31235	1.31235	152
ANK3_288	Expression	ANK3_288	-1.31212	1.31212	153
chr9_79520275	Methylation	PRUNE2_158471_Intron-1	1.30885	1.30885	154
chr5_172924868	Methylation	NA	1.30731	1.30731	155
CSTA_1475	Expression	CSTA_1475	-1.30587	1.30587	156
chr21_45930335	Methylation	C21orf29_54084_Intron-9,Intron-10	-1.28909	1.28909	157
chr5_176047499	Methylation	SNCB_6620_Downstream,Exon-7,Exon-6	1.28744	1.28744	158
chr10_135043586	Methylation	KNDC1_85442_Downstream	-1.28424	1.28424	159
chr10_135043586	Methylation	UTF1_8433_Upstream	-1.28424	1.28424	159
chr19_863045	Methylation	CFD_1675_Intron-4	1.28141	1.28141	160
chr19_863045	Methylation	MED16_10025_Downstream	1.28141	1.28141	160
SPDYE7P_441251	Expression	SPDYE7P_441251	-1.27197	1.27197	161
chr22_41075007	Methylation	MCHR1_2847_Upstream	1.2694	1.2694	162
chr22_41075007	Methylation	NA	1.2694	1.2694	162
chr11_120187878	Methylation	POU2F3_25833_Intron-11,Intron-12,Intron-4,Exon-1	-1.26499	1.26499	163
chr8_82024646	Methylation	PAG1_55824_Upstream	1.26023	1.26023	164
chr16_88844258	Methylation	FAM38A_9780_Intron-1	1.25268	1.25268	165
TRIO_7204	Expression	TRIO_7204	1.25002	1.25002	166
chr3_197105345	Methylation	NA	1.24309	1.24309	167
chr4_177555148	Methylation	NA	1.23192	1.23192	168
chr5_140745886	Methylation	PCDHGB2_56103_Intron-1,Downstream	1.22896	1.22896	169
chr5_140745886	Methylation	PCDHGA3_56112_Intron-1,Intron-2	1.22896	1.22896	169
chr5_140745886	Methylation	PCDHGA2_56113_Intron-1	1.22896	1.22896	169
chr5_140745886	Methylation	PCDHGA1_56114_Intron-1	1.22896	1.22896	169
chr5_140745886	Methylation	PCDHGA5_56110_Exon-1	1.22896	1.22896	169
chr5_140745886	Methylation	PCDHGB1_56104_Intron-1	1.22896	1.22896	169
chr5_140745886	Methylation	PCDHGB3_56102_Upstream	1.22896	1.22896	169
chr5_140745886	Methylation	PCDHGA4_56111_Intron-1	1.22896	1.22896	169
chr17_66097363	Methylation	LOC651250_651250_Upstream	-1.22815	1.22815	170
chr17_17584314	Methylation	RAI1_10743_Upstream	1.22355	1.22355	171
chr12_112194226	Methylation	ACAD10_80724_Exon-21,Exon-22,Intron-14	-1.21712	1.21712	172
chr5_139490874	Methylation	PURA_5813_Upstream	-1.21286	1.21286	173
chr5_139490874	Methylation	NA	-1.21286	1.21286	173
chr11_66617918	Methylation	PC_5091_Upstream,Exon-17,Exon-19,Exon-18	-1.21169	1.21169	174
chr11_66617918	Methylation	RCE1_9986_Downstream	-1.21169	1.21169	174
chr22_46364430	Methylation	WNT7B_7477_Intron-1	1.20977	1.20977	175
chr2_27463854	Methylation	CAD_790_Intron-36,Intron-35	-1.19527	1.19527	176
chr22_21106534	Methylation	PI4KA_5297_Intron-25	-1.18554	1.18554	177
chr7_100472406	Methylation	SRRT_51593_Upstream	1.1848	1.1848	178
chr7_100472406	Methylation	TRIP6_7205_Downstream	1.1848	1.1848	178
chr16_75150611	Methylation	LDHD_197257_Exon-1	-1.18312	1.18312	179
chr8_125741265	Methylation	MTSS1_9788_Upstream	-1.18056	1.18056	180
chr4_57181344	Methylation	KIAA1211_57482_Downstream,Exon-8,Exon-7,Exon-4	-1.17867	1.17867	181
chr17_22191979	Methylation	NA	1.17642	1.17642	182
chr14_65008050	Methylation	HSPA2_3306_Exon-1,Exon-2	1.1764	1.1764	183
chr11_61517024	Methylation	C11orf9_745_Upstream	1.17042	1.17042	184
chr11_61517024	Methylation	DKFZP434K028_26070_Downstream	1.17042	1.17042	184
chr11_61517024	Methylation	DAGLA_747_Downstream	1.17042	1.17042	184
chr15_63892255	Methylation	FBXL22_283807_Intron-1,Exon-2	1.16723	1.16723	185
chr15_63892255	Methylation	NA	1.16723	1.16723	185
chr22_19750951	Methylation	TBX1_6899_Intron-4	-1.16473	1.16473	186
chr21_45769851	Methylation	TRPM2_7226_Upstream	1.1602	1.1602	187
chr3_15311013	Methylation	SH3BP5_9467_Intron-1,Intron-4,Intron-6	1.15942	1.15942	188
chr6_90595883	Methylation	NA	-1.15823	1.15823	189
chr3_44054168	Methylation	NA	-1.15712	1.15712	190
chr4_1231910	Methylation	CTBP1_1487_Intron-1,Intron-3,Intron-2,Exon-2	-1.15532	1.15532	191
chr2_210675284	Methylation	UNC80_285175_Intron-7	-1.15344	1.15344	192
chr7_148802064	Methylation	ZNF425_155054_Exon-4	1.14457	1.14457	193
chr1_94703309	Methylation	ARHGAP29_9411_Intron-1,Upstream	-1.14163	1.14163	194
chr10_120968748	Methylation	GRK5_2869_Intron-1	-1.1407	1.1407	195
chr1_46957035	Methylation	NA	1.13747	1.13747	196
GPRIN3_285513	Expression	GPRIN3_285513	1.13593	1.13593	197
chr8_103953371	Methylation	NA	-1.13021	1.13021	198
chr18_515476	Methylation	NA	-1.1271	1.1271	199
KIAA2022_340533	Expression	KIAA2022_340533	1.1252	1.1252	200
chr15_97629143	Methylation	NA	1.11848	1.11848	201
chr17_29061567	Methylation	SUZ12P_440423_Intron-1,Intron-2,Exon-1	-1.11721	1.11721	202
chr11_2181561	Methylation	TH_7054_Downstream	-1.11557	1.11557	203
chr11_2181561	Methylation	INS_3630_Intron-1,Intron-2	-1.11557	1.11557	203
chr11_2181561	Methylation	INS-IGF2_723961_Intron-2	-1.11557	1.11557	203
chr17_81101227	Methylation	NA	1.10841	1.10841	204
chr19_10427318	Methylation	FDX1L_112812_Upstream	-1.10801	1.10801	205
chr19_10427318	Methylation	RAVER1_125950_Exon-13,Exon-2	-1.10801	1.10801	205
chr5_140865344	Methylation	PCDHGA6_56109_Intron-1	1.104	1.104	206
chr5_140865344	Methylation	PCDHGC5_56097_Upstream	1.104	1.104	206
chr5_140865344	Methylation	PCDHGA10_56106_Intron-1	1.104	1.104	206
chr5_140865344	Methylation	PCDHGA7_56108_Intron-1	1.104	1.104	206
chr5_140865344	Methylation	PCDHGC3_5098_Intron-1	1.104	1.104	206
chr5_140865344	Methylation	PCDHGB6_56100_Intron-1	1.104	1.104	206
chr5_140865344	Methylation	PCDHGA4_56111_Intron-1	1.104	1.104	206
chr5_140865344	Methylation	PCDHGB3_56102_Intron-1	1.104	1.104	206
chr5_140865344	Methylation	PCDHGA5_56110_Intron-1	1.104	1.104	206
chr5_140865344	Methylation	PCDHGA1_56114_Intron-1	1.104	1.104	206
chr5_140865344	Methylation	PCDHGB5_56101_Intron-1	1.104	1.104	206
chr5_140865344	Methylation	PCDHGA9_56107_Intron-1	1.104	1.104	206
chr5_140865344	Methylation	PCDHGA12_26025_Intron-1	1.104	1.104	206
chr5_140865344	Methylation	PCDHGB2_56103_Intron-1	1.104	1.104	206
chr5_140865344	Methylation	PCDHGC4_56098_Exon-1	1.104	1.104	206
chr5_140865344	Methylation	PCDHGA8_9708_Intron-1	1.104	1.104	206
chr5_140865344	Methylation	PCDHGA11_56105_Intron-1	1.104	1.104	206
chr5_140865344	Methylation	PCDHGB4_8641_Intron-1	1.104	1.104	206
chr5_140865344	Methylation	PCDHGB7_56099_Intron-1	1.104	1.104	206
chr5_140865344	Methylation	PCDHGB1_56104_Intron-1	1.104	1.104	206
chr5_140865344	Methylation	PCDHGA2_56113_Intron-1	1.104	1.104	206
chr5_140865344	Methylation	PCDHGA3_56112_Intron-1,Intron-2	1.104	1.104	206
chr4_113038115	Methylation	NA	1.10284	1.10284	207
chr5_148209445	Methylation	ADRB2_154_Downstream	1.09985	1.09985	208
chr5_148209445	Methylation	SH3TC2_79628_Intron-20	1.09985	1.09985	208
chr8_9762680	Methylation	NA	-1.09865	1.09865	209
chr8_9762680	Methylation	LOC157627_157627_Upstream	-1.09865	1.09865	209
chr5_156167220	Methylation	SGCD_6444_Intron-7,Intron-6	-1.09676	1.09676	210
chr15_89921823	Methylation	LOC254559_254559_Intron-2,Intron-1	-1.09665	1.09665	211
chr7_98028474	Methylation	BAIAP2L1_55971_Intron-1	1.09305	1.09305	212
chr5_172654402	Methylation	NKX2-5_1482_Downstream	-1.09287	1.09287	213
chr4_8242386	Methylation	SH3TC1_54436_Intron-17,Intron-14,Intron-6	1.08917	1.08917	214
chr13_45886050	Methylation	NA	1.08604	1.08604	215
chr2_217560622	Methylation	IGFBP5_3488_Upstream	-1.08518	1.08518	216
chr4_81107087	Methylation	PRDM8_56978_Intron-1	1.08282	1.08282	217
PIK3C2B_5287	Expression	PIK3C2B_5287	1.07946	1.07946	218
chr5_140774495	Methylation	PCDHGA7_56108_Intron-1	1.07843	1.07843	219
chr5_140774495	Methylation	PCDHGA6_56109_Intron-1	1.07843	1.07843	219
chr5_140774495	Methylation	PCDHGB2_56103_Intron-1	1.07843	1.07843	219
chr5_140774495	Methylation	PCDHGA3_56112_Intron-1,Intron-2	1.07843	1.07843	219
chr5_140774495	Methylation	PCDHGB5_56101_Upstream	1.07843	1.07843	219
chr5_140774495	Methylation	PCDHGA2_56113_Intron-1	1.07843	1.07843	219
chr5_140774495	Methylation	PCDHGA1_56114_Intron-1	1.07843	1.07843	219
chr5_140774495	Methylation	PCDHGB1_56104_Intron-1	1.07843	1.07843	219
chr5_140774495	Methylation	PCDHGA5_56110_Intron-1	1.07843	1.07843	219
chr5_140774495	Methylation	PCDHGB3_56102_Intron-1	1.07843	1.07843	219
chr5_140774495	Methylation	PCDHGB4_8641_Intron-1,Downstream	1.07843	1.07843	219
chr5_140774495	Methylation	PCDHGA8_9708_Exon-1	1.07843	1.07843	219
chr5_140774495	Methylation	PCDHGA4_56111_Intron-1	1.07843	1.07843	219
chr7_157460465	Methylation	PTPRN2_5799_Intron-13,Intron-12	-1.07586	1.07586	220
chr2_223173157	Methylation	CCDC140_151278_Downstream	1.07378	1.07378	221
chr1_46915541	Methylation	NA	-1.06981	1.06981	222
chr17_80024141	Methylation	DUS1L_64118_Upstream	-1.06927	1.06927	223
chr6_110299475	Methylation	GPR6_2830_Upstream	-1.06387	1.06387	224
chr18_8662015	Methylation	NA	-1.05919	1.05919	225
chr3_50488138	Methylation	CACNA2D2_9254_Intron-2	1.05847	1.05847	226
chr9_86452031	Methylation	KIF27_55582_Exon-18,Exon-17,Exon-16	1.05809	1.05809	227
chr5_140750488	Methylation	PCDHGA6_56109_Upstream	1.05776	1.05776	228
chr5_140750488	Methylation	PCDHGA4_56111_Intron-1	1.05776	1.05776	228
chr5_140750488	Methylation	PCDHGB3_56102_Exon-1	1.05776	1.05776	228
chr5_140750488	Methylation	PCDHGA5_56110_Intron-1,Downstream	1.05776	1.05776	228
chr5_140750488	Methylation	PCDHGB1_56104_Intron-1	1.05776	1.05776	228
chr5_140750488	Methylation	PCDHGA1_56114_Intron-1	1.05776	1.05776	228
chr5_140750488	Methylation	PCDHGA2_56113_Intron-1	1.05776	1.05776	228
chr5_140750488	Methylation	PCDHGA3_56112_Intron-1,Intron-2	1.05776	1.05776	228
chr5_140750488	Methylation	PCDHGB2_56103_Intron-1	1.05776	1.05776	228
chr9_104499670	Methylation	GRIN3A_116443_Exon-1	1.05688	1.05688	229
chr10_587169	Methylation	DIP2C_22982_Intron-1	1.05641	1.05641	230
chr3_5023050	Methylation	NA	-1.05441	1.05441	231
chr3_5023050	Methylation	BHLHE40_8553_Intron-3,Intron-2	-1.05441	1.05441	231
chr2_158184543	Methylation	ERMN_57471_Upstream	-1.05035	1.05035	232
chr5_179494929	Methylation	RNF130_55819_Intron-1	1.05025	1.05025	233
chr9_137982799	Methylation	OLFM1_10439_Intron-2	1.04993	1.04993	234
GGTA1_2681	Expression	GGTA1_2681	1.046	1.046	235
chr2_223846774	Methylation	NA	-1.04051	1.04051	236
chr12_96209264	Methylation	NA	1.0344	1.0344	237
chr16_85369044	Methylation	NA	1.03392	1.03392	238
chr17_20107392	Methylation	CYTSB_92521_Intron-3,Intron-1,Upstream	1.02753	1.02753	239
chr14_21167907	Methylation	RNASE4_6038_Exon-3,Exon-2	-1.02593	1.02593	240
chr8_37731969	Methylation	RAB11FIP1_80223_Intron-3,Intron-2,Upstream	1.02406	1.02406	241
chr7_55073288	Methylation	NA	-1.02365	1.02365	242
KIAA0754_643314	Expression	KIAA0754_643314	-1.02109	1.02109	243
chr8_144924046	Methylation	NRBP2_340371_Upstream,Intron-1	1.01884	1.01884	244
chr1_203045340	Methylation	PPFIA4_8497_Exon-10,Exon-5,Intron-34,Intron-23,Intron-16,Intron-15	-1.01729	1.01729	245
chr3_56501507	Methylation	ERC2_26059_Intron-1	1.01253	1.01253	246
chr6_54001946	Methylation	C6orf142_90523_Intron-3,Intron-2,Exon-4,Exon-3	-1.01121	1.01121	247
chr9_72873070	Methylation	SMC5_23137_Upstream	-1.01011	1.01011	248
chr9_72873070	Methylation	NA	-1.01011	1.01011	248
chr19_54387435	Methylation	PRKCG_5582_Exon-3,Exon-2	1.00819	1.00819	249
MYO9A_4649	Expression	MYO9A_4649	1.00448	1.00448	250
chr9_92221410	Methylation	GADD45G_10912_Exon-4,Exon-3	1.00416	1.00416	251
chr10_120968786	Methylation	GRK5_2869_Intron-1	-1.00146	1.00146	252
chr19_581473	Methylation	BSG_682_Upstream,Exon-5,Exon-4,Exon-6	-0.998133	0.998133	253
chr11_115861024	Methylation	NA	0.995022	0.995022	254
chr4_68830364	Methylation	TMPRSS11A_339967_Upstream	-0.991611	0.991611	255
chr4_68830364	Methylation	LOC550112_550112_Intron-6	-0.991611	0.991611	255
chr3_195586796	Methylation	TNK2_10188_Downstream	0.990886	0.990886	256
chr10_71918274	Methylation	SAR1A_56681_Intron-5,Intron-4,Intron-3	0.98929	0.98929	257
chr6_5087405	Methylation	NA	-0.98767	0.98767	258
chr6_5087405	Methylation	PPP1R3G_648791_Exon-1	-0.98767	0.98767	258
chr9_140055769	Methylation	GRIN1_2902_Exon-11,Exon-10	0.984818	0.984818	259
VASN_114990	Expression	VASN_114990	0.984795	0.984795	260
chr10_7568045	Methylation	NA	-0.983165	0.983165	261
chr1_152080591	Methylation	TCHH_7062_Exon-2,Exon-3	0.979775	0.979775	262
chr8_11626284	Methylation	NEIL2_252969_Upstream	-0.975266	0.975266	263
chr12_48578724	Methylation	C12orf68_387856_Exon-1	0.974713	0.974713	264
chr18_74062690	Methylation	NA	-0.97369	0.97369	265
chr7_157514007	Methylation	PTPRN2_5799_Intron-12,Intron-11	-0.972982	0.972982	266
chr11_67275010	Methylation	CDK2AP2_10263_Intron-2,Intron-1	-0.970187	0.970187	267
chr11_67275010	Methylation	PITPNM1_9600_Upstream	-0.970187	0.970187	267
chr5_180541703	Methylation	NA	0.969634	0.969634	268
LATS1_9113	Expression	LATS1_9113	0.96872	0.96872	269
chr18_70206934	Methylation	CBLN2_147381_Intron-2,Intron-3	0.966891	0.966891	270
chr19_19042181	Methylation	HOMER3_9454_Exon-4,Exon-8,Exon-9,Exon-7	-0.966845	0.966845	271
chr19_19042181	Methylation	DDX49_54555_Downstream	-0.966845	0.966845	271
UCKL1AS_100113386	Expression	UCKL1AS_100113386	-0.962842	0.962842	272
chr2_109236946	Methylation	LIMS1_3987_Intron-1,Upstream	-0.955551	0.955551	273
chr14_24779984	Methylation	CIDEB_27141_Upstream,Exon-1	0.95039	0.95039	274
chr14_24779984	Methylation	LTB4R_1241_Upstream	0.95039	0.95039	274
chr14_24779984	Methylation	LTB4R2_56413_Exon-1,Exon-2	0.95039	0.95039	274
chr6_70992064	Methylation	COL9A1_1297_Upstream,Intron-7,Intron-1	-0.949745	0.949745	275
chr19_16437725	Methylation	KLF2_10365_Exon-3	-0.948204	0.948204	276
chr19_9648733	Methylation	NA	0.945313	0.945313	277
chr19_9648733	Methylation	ZNF426_79088_Intron-2,Intron-1	0.945313	0.945313	277
chr5_176047496	Methylation	SNCB_6620_Downstream,Exon-7,Exon-6	0.943351	0.943351	278
chr3_142858878	Methylation	NA	-0.942974	0.942974	279
chr6_151413946	Methylation	MTHFD1L_25902_Downstream,Intron-27,Intron-26	0.940806	0.940806	280
chr1_197890500	Methylation	LHX9_56956_Downstream,Exon-4,Exon-3	0.940406	0.940406	281
chr8_144660831	Methylation	EEF1D_1936_Downstream	-0.933684	0.933684	282
chr8_144660831	Methylation	NAPRT1_93100_Upstream	-0.933684	0.933684	282
chr4_87860950	Methylation	AFF1_4299_Intron-1	0.933188	0.933188	283
chr4_87860950	Methylation	NA	0.933188	0.933188	283
chr4_87860950	Methylation	NA	0.933188	0.933188	283
chr5_92909521	Methylation	FLJ42709_441094_Intron-1,Upstream	0.933016	0.933016	284
chr11_13031774	Methylation	RASSF10_644943_Exon-2	0.932845	0.932845	285
chr2_110970370	Methylation	NCRNA00116_205251_Exon-7,Exon-3,Exon-5	-0.931685	0.931685	286
chr5_131705960	Methylation	SLC22A5_6584_Exon-1	0.92995	0.92995	287
chr5_131705960	Methylation	NA	0.92995	0.92995	287
chr11_19668688	Methylation	NAV2_89797_Intron-1	-0.929858	0.929858	288
chr11_125811668	Methylation	NA	0.927845	0.927845	289
chr11_89956733	Methylation	CHORDC1_26973_Upstream	-0.926614	0.926614	290
chr2_110970249	Methylation	NCRNA00116_205251_Exon-7,Exon-3,Intron-5	-0.925961	0.925961	291
chr2_131486110	Methylation	GPR148_344561_Upstream	0.922838	0.922838	292
chr2_20441979	Methylation	NA	0.922833	0.922833	293
chr6_158375814	Methylation	NA	0.922071	0.922071	294
chr7_477826	Methylation	NA	-0.921212	0.921212	295
chr1_41951512	Methylation	EDN2_1907_Upstream	-0.919104	0.919104	296
chr3_143316682	Methylation	SLC9A9_285195_Intron-6,Intron-5	-0.91549	0.91549	297
chr12_118575055	Methylation	PEBP1_5037_Intron-1	-0.914003	0.914003	298
chr5_131607629	Methylation	PDLIM4_8572_Intron-5,Intron-6	-0.913646	0.913646	299
chr5_131607629	Methylation	NA	-0.913646	0.913646	299
chr4_123378588	Methylation	IL2_3558_Upstream	-0.910566	0.910566	300
chr8_143751841	Methylation	JRK_8629_Upstream	-0.906826	0.906826	301
chr14_36741796	Methylation	NA	0.90648	0.90648	302
chr4_77507643	Methylation	SHROOM3_57619_Intron-2	0.904364	0.904364	303
chr4_77507643	Methylation	NA	0.904364	0.904364	303
chr8_144239075	Methylation	LY6H_4062_Downstream	0.903838	0.903838	304
chr20_60720417	Methylation	SS18L1_26039_Intron-1	-0.903635	0.903635	305
chr20_60720417	Methylation	PSMA7_5688_Upstream	-0.903635	0.903635	305
chr15_89148203	Methylation	NA	-0.900533	0.900533	306
chr17_48173861	Methylation	PDK2_5164_Intron-1,Intron-2	0.897621	0.897621	307
chr13_86268291	Methylation	NA	-0.897406	0.897406	308
chr5_143978389	Methylation	NA	-0.896002	0.896002	309
chr22_42950280	Methylation	SERHL_94009_Intron-8	-0.8951	0.8951	310
chr22_42950280	Methylation	SERHL2_253190_Intron-1	-0.8951	0.8951	310
chr22_42950280	Methylation	RRP7B_91695_Downstream	-0.8951	0.8951	310
chr16_25598327	Methylation	NA	-0.893412	0.893412	311
chr16_66943934	Methylation	CDH16_1014_Exon-16,Exon-15	-0.890171	0.890171	312
chr1_244217633	Methylation	ZNF238_10472_Exon-1,Exon-2	0.889927	0.889927	313
chr12_80907114	Methylation	PTPRQ_374462_Intron-14	-0.889823	0.889823	314
chr14_77608481	Methylation	ZDHHC22_283576_Upstream	0.888399	0.888399	315
chr17_836517	Methylation	NXN_64359_Intron-1	-0.886948	0.886948	316
chr4_8375135	Methylation	ACOX3_8310_Downstream,Intron-16,Intron-15	-0.886447	0.886447	317
chr10_134454398	Methylation	INPP5A_3632_Intron-2,Intron-1	-0.885846	0.885846	318
chr6_14218187	Methylation	NA	-0.88465	0.88465	319
chr8_38832335	Methylation	PLEKHA2_59339_Downstream	-0.884464	0.884464	320
chr8_38832335	Methylation	HTRA4_203100_Intron-1	-0.884464	0.884464	320
chr2_26916622	Methylation	KCNK3_3777_Intron-1	0.882121	0.882121	321
WNT10A_80326	Expression	WNT10A_80326	-0.878369	0.878369	322
chr5_140481312	Methylation	PCDHB2_56133_Downstream	-0.877447	0.877447	323
chr5_140481312	Methylation	PCDHB3_56132_Exon-1	-0.877447	0.877447	323
chr5_140481312	Methylation	NA	-0.877447	0.877447	323
chr15_67122959	Methylation	NA	0.876791	0.876791	324
chr5_131607599	Methylation	PDLIM4_8572_Exon-5,Intron-5,Exon-6	-0.876662	0.876662	325
chr5_131607599	Methylation	NA	-0.876662	0.876662	325
chr14_91621532	Methylation	C14orf159_80017_Intron-1,Intron-2,Intron-3,Intron-4	0.876341	0.876341	326
GLI1_2735	Expression	GLI1_2735	-0.87602	0.87602	327
chr3_48128669	Methylation	MAP4_4134_Intron-1	-0.87496	0.87496	328
chr6_83075071	Methylation	TPBG_7162_Exon-3,Exon-2	0.873557	0.873557	329
chr4_85417682	Methylation	NKX6-1_4825_Intron-1	-0.873171	0.873171	330
chr19_59074738	Methylation	UBE2M_9040_Upstream	-0.868083	0.868083	331
chr19_59074738	Methylation	MZF1_7593_Exon-6,Downstream	-0.868083	0.868083	331
chr19_59074738	Methylation	LOC100131691_100131691_Intron-1	-0.868083	0.868083	331
chr8_961834	Methylation	NA	0.865764	0.865764	332
chr22_36682240	Methylation	MYH9_4627_Intron-35	0.857282	0.857282	333
chr9_100317464	Methylation	TMOD1_7111_Intron-4,Intron-3	0.855854	0.855854	334
chr2_105889560	Methylation	TGFBRAP1_9392_Intron-9,Intron-7	0.853585	0.853585	335
chr1_21044708	Methylation	SH2D5_400745_Downstream	-0.8526	0.8526	336
chr1_21044708	Methylation	KIF17_57576_Upstream	-0.8526	0.8526	336
chr1_21031078	Methylation	KIF17_57576_Exon-5	0.851109	0.851109	337
chr5_118693725	Methylation	TNFAIP8_25816_Intron-1,Intron-2	0.850903	0.850903	338
chr4_119956180	Methylation	SYNPO2_171024_Intron-2,Exon-4,Intron-3,Intron-4	-0.849396	0.849396	339
chr15_79123216	Methylation	NA	-0.847401	0.847401	340
chr9_138157447	Methylation	NA	0.846514	0.846514	341
chr20_61878259	Methylation	NKAIN4_128414_Intron-4,Exon-4	-0.845532	0.845532	342
SEMA6B_10501	Expression	SEMA6B_10501	0.845504	0.845504	343
chr7_111368415	Methylation	DOCK4_9732_Exon-5,Exon-36,Exon-52,Exon-54,Exon-22,Exon-21	-0.844585	0.844585	344
chr8_130640967	Methylation	NA	0.844383	0.844383	345
chr12_81100335	Methylation	MYF6_4618_Upstream	-0.844089	0.844089	346
chr16_88985946	Methylation	CBFA2T3_863_Intron-1	0.843267	0.843267	347
chr1_3820534	Methylation	LOC100133612_100133612_Intron-1,Exon-2	-0.84104	0.84104	348
chr1_3820534	Methylation	C1orf174_339448_Upstream	-0.84104	0.84104	348
chr20_48788520	Methylation	NA	-0.840491	0.840491	349
chr2_71132151	Methylation	VAX2_25806_Intron-1	-0.836372	0.836372	350
chr8_144690820	Methylation	TSTA3_7264_Downstream	-0.835837	0.835837	351
chr8_144690820	Methylation	PYCRL_65263_Intron-2,Intron-1	-0.835837	0.835837	351
chr2_110970066	Methylation	NCRNA00116_205251_Exon-6,Exon-7,Exon-3	-0.835131	0.835131	352
chr4_139144437	Methylation	SLC7A11_23657_Exon-4	-0.834906	0.834906	353
chr2_110970139	Methylation	NCRNA00116_205251_Exon-7,Exon-3,Intron-5	-0.833352	0.833352	354
chr2_170625087	Methylation	NA	-0.829609	0.829609	355
chr6_1526979	Methylation	NA	-0.829432	0.829432	356
chr12_115117609	Methylation	TBX3_6926_Downstream,Intron-3,Intron-2	-0.827508	0.827508	357
chr22_50987636	Methylation	C22orf41_644186_Downstream	-0.82528	0.82528	358
chr22_50987636	Methylation	KLHDC7B_113730_Exon-1	-0.82528	0.82528	358
EP300_2033	Expression	EP300_2033	-0.823274	0.823274	359
chr6_25027633	Methylation	FAM65B_9750_Intron-1	-0.820572	0.820572	360
chr3_188280998	Methylation	LPP_4026_Intron-4,Intron-5	0.817001	0.817001	361
chr14_86001799	Methylation	FLRT2_23768_Intron-1	0.816358	0.816358	362
chr6_28956312	Methylation	NA	0.81612	0.81612	363
chr17_72207046	Methylation	RPL38_6169_Downstream	0.815538	0.815538	364
chr17_72207046	Methylation	MGC16275_85001_Exon-2	0.815538	0.815538	364
chr17_72207046	Methylation	TTYH2_94015_Upstream	0.815538	0.815538	364
chr6_31616735	Methylation	BAT3_7917_Exon-5	-0.815418	0.815418	365
chr6_31616735	Methylation	APOM_55937_Upstream	-0.815418	0.815418	365
chr2_10556477	Methylation	HPCAL1_3241_Intron-2,Intron-3,Intron-4	-0.81368	0.81368	366
chr1_163041562	Methylation	RGS4_5999_Upstream,Intron-2,Intron-1	0.812677	0.812677	367
chr16_20917257	Methylation	LYRM1_57149_Intron-1,Intron-2	0.812343	0.812343	368
chr15_101932305	Methylation	PCSK6_5046_Intron-9,Intron-7	0.810739	0.810739	369
chr12_13301078	Methylation	NA	0.810261	0.810261	370
chr12_123380996	Methylation	VPS37B_79720_Upstream	0.807418	0.807418	371
chr5_1068072	Methylation	SLC12A7_10723_Intron-17	0.803714	0.803714	372
chr7_1857723	Methylation	MAD1L1_8379_Intron-3,Intron-10,Intron-18,Intron-16,Intron-17	0.803261	0.803261	373
chr1_111934770	Methylation	NA	0.799706	0.799706	374
chr17_37124558	Methylation	FBXO47_494188_Upstream	-0.799483	0.799483	375
chr7_155353618	Methylation	NA	-0.798339	0.798339	376
FOXP3_50943	Expression	FOXP3_50943	-0.797446	0.797446	377
chr21_46547807	Methylation	ADARB1_104_Intron-1,Intron-4	0.797294	0.797294	378
LOC283174_283174	Expression	LOC283174_283174	-0.795971	0.795971	379
chr14_23845819	Methylation	CMTM5_116173_Upstream	-0.79494	0.79494	380
chr14_23845819	Methylation	IL25_64806_Downstream	-0.79494	0.79494	380
chr4_114257088	Methylation	ANK2_287_Exon-31,Exon-32,Exon-30,Exon-9,Exon-4	-0.794491	0.794491	381
PAX5_5079	Expression	PAX5_5079	-0.793173	0.793173	382
LOC100190986_100190986	Expression	LOC100190986_100190986	0.791719	0.791719	383
chr4_11370836	Methylation	NA	0.790411	0.790411	384
chr17_79992730	Methylation	DCXR_51181_Downstream	-0.789563	0.789563	385
chr17_79992730	Methylation	LRRC45_201255_Downstream	-0.789563	0.789563	385
chr17_79992730	Methylation	RAC3_5881_Downstream	-0.789563	0.789563	385
chr5_33737995	Methylation	ADAMTS12_81792_Intron-3	-0.785443	0.785443	386
chr4_2799868	Methylation	SH3BP2_6452_Intron-1,Intron-2	0.782875	0.782875	387
chr3_53881010	Methylation	IL17RB_55540_Intron-1	0.782827	0.782827	388
chr3_53881010	Methylation	CHDH_55349_Upstream	0.782827	0.782827	388
chr4_939145	Methylation	TMEM175_84286_Intron-1	-0.782535	0.782535	389
NAV2_89797	Expression	NAV2_89797	0.782181	0.782181	390
chr7_2946239	Methylation	CARD11_84433_Exon-25	0.779818	0.779818	391
chr11_58281450	Methylation	NA	0.777655	0.777655	392
chr1_226110468	Methylation	LEFTY1_10637_Intron-2	-0.777005	0.777005	393
chr1_226110468	Methylation	PYCR2_29920_Intron-1,Intron-2,Upstream	-0.777005	0.777005	393
chr8_30272502	Methylation	RBPMS_11030_Intron-1	0.776781	0.776781	394
chr5_87952153	Methylation	LOC645323_645323_Intron-3	0.776538	0.776538	395
chr3_18456847	Methylation	SATB1_6304_Intron-4	0.775475	0.775475	396
chr2_145280430	Methylation	ZEB2_9839_Upstream	-0.774103	0.774103	397
chr16_22959427	Methylation	NA	0.770836	0.770836	398
chr3_11178290	Methylation	HRH1_3269_Upstream	0.770309	0.770309	399
chr2_110970209	Methylation	NCRNA00116_205251_Exon-7,Exon-3,Intron-5	-0.766205	0.766205	400
chr4_6344381	Methylation	PPP2R2C_5522_Intron-6,Intron-7,Intron-5	-0.764517	0.764517	401
chr12_80907483	Methylation	PTPRQ_374462_Intron-14	-0.762527	0.762527	402
chr3_148447251	Methylation	AGTR1_185_Intron-1,Intron-2,Upstream	-0.762145	0.762145	403
TSPAN18_90139	Expression	TSPAN18_90139	0.755611	0.755611	404
chr6_28715764	Methylation	NA	-0.755371	0.755371	405
chr4_7252287	Methylation	SORCS2_57537_Intron-1	0.75519	0.75519	406
chr1_3042371	Methylation	PRDM16_63976_Intron-1	-0.754013	0.754013	407
chr1_110090188	Methylation	GPR61_83873_Downstream	-0.749326	0.749326	408
chr1_110090188	Methylation	GNAI3_2773_Upstream	-0.749326	0.749326	408
chr17_56316076	Methylation	LPO_4025_Exon-1	-0.749037	0.749037	409
chr3_51741305	Methylation	GRM2_2912_Intron-1	-0.748325	0.748325	410
chr3_51741305	Methylation	TEX264_51368_Downstream	-0.748325	0.748325	410
chr3_197640640	Methylation	IQCG_84223_Intron-4,Intron-8,Intron-7,Upstream,Exon-8	-0.747913	0.747913	411
chr5_158689699	Methylation	UBLCP1_134510_Upstream	-0.747627	0.747627	412
chr21_17961804	Methylation	C21orf34_388815_Intron-6,Intron-5	-0.747306	0.747306	413
chr21_17961804	Methylation	NA	-0.747306	0.747306	413
chr2_219826335	Methylation	CDK5R2_8941_Exon-1	-0.746773	0.746773	414
chr2_202900932	Methylation	FZD7_8324_Exon-1	-0.742658	0.742658	415
chr11_78130457	Methylation	GAB2_9846_Upstream	0.741688	0.741688	416
POU2F1_5451	Expression	POU2F1_5451	0.737344	0.737344	417
chr17_17398298	Methylation	MED9_55090_Downstream	0.737145	0.737145	418
chr17_17398298	Methylation	RASD1_51655_Exon-2	0.737145	0.737145	418
chr5_131607593	Methylation	NA	-0.736447	0.736447	419
chr5_131607593	Methylation	PDLIM4_8572_Exon-5,Intron-5,Exon-6	-0.736447	0.736447	419
chr2_197180	Methylation	NA	-0.735672	0.735672	420
chr1_87793214	Methylation	LMO4_8543_Upstream	0.734806	0.734806	421
chr6_168454009	Methylation	FRMD1_79981_Downstream	-0.734574	0.734574	422
chr10_134602228	Methylation	NKX6-2_84504_Upstream	-0.7341	0.7341	423
chr6_30611822	Methylation	C6orf136_221545_Upstream	0.732297	0.732297	424
chr6_30611822	Methylation	C6orf134_79969_Intron-9,Exon-10,Exon-9,Intron-10,Exon-11	0.732297	0.732297	424
chr12_26276868	Methylation	BHLHE41_79365_Intron-3	0.731082	0.731082	425
chr8_1785958	Methylation	ARHGEF10_9639_Intron-1,Intron-2	0.730986	0.730986	426
chr7_1977026	Methylation	MAD1L1_8379_Intron-1,Intron-8,Intron-16,Intron-14,Intron-15	0.730687	0.730687	427
chr14_23356538	Methylation	REM2_161253_Exon-5,Downstream	-0.729841	0.729841	428
chr5_140744692	Methylation	PCDHGA5_56110_Exon-1	-0.728825	0.728825	429
chr5_140744692	Methylation	PCDHGB1_56104_Intron-1	-0.728825	0.728825	429
chr5_140744692	Methylation	PCDHGA4_56111_Intron-1	-0.728825	0.728825	429
chr5_140744692	Methylation	PCDHGA3_56112_Intron-1,Intron-2	-0.728825	0.728825	429
chr5_140744692	Methylation	PCDHGB2_56103_Intron-1,Downstream	-0.728825	0.728825	429
chr5_140744692	Methylation	PCDHGA2_56113_Intron-1	-0.728825	0.728825	429
chr5_140744692	Methylation	PCDHGA1_56114_Intron-1	-0.728825	0.728825	429
chr3_31402973	Methylation	NA	0.725629	0.725629	430
chr6_72004317	Methylation	OGFRL1_79627_Intron-3	-0.725279	0.725279	431
REST_5978	Expression	REST_5978	0.724464	0.724464	432
chr7_41356278	Methylation	NA	-0.721865	0.721865	433
chr2_99553889	Methylation	C2orf55_343990_Upstream	-0.721618	0.721618	434
chr19_17213215	Methylation	MYO9B_4650_Exon-2,Exon-1	0.719444	0.719444	435
chr7_25990937	Methylation	NA	0.71847	0.71847	436
chr5_5240002	Methylation	ADAMTS16_170690_Downstream,Exon-16	-0.717485	0.717485	437
chr10_3724526	Methylation	NA	0.717395	0.717395	438
chr6_8436344	Methylation	SLC35B3_51000_Upstream	-0.717285	0.717285	439
chr6_8436344	Methylation	NA	-0.717285	0.717285	439
chr2_121436036	Methylation	NA	-0.716979	0.716979	440
chr14_105070643	Methylation	TMEM179_388021_Intron-1	-0.715475	0.715475	441
chr6_74008948	Methylation	C6orf147_387097_Intron-2	-0.711915	0.711915	442
chr6_74008948	Methylation	KHDC1_80759_Intron-1	-0.711915	0.711915	442
chr3_153839542	Methylation	SGEF_26084_Intron-1	0.705184	0.705184	443
chr3_153839542	Methylation	NA	0.705184	0.705184	443
chr1_26233542	Methylation	STMN1_3925_Upstream	-0.704121	0.704121	444
chr5_176153056	Methylation	NA	-0.69634	0.69634	445
L1CAM_3897	Expression	L1CAM_3897	0.695503	0.695503	446
chr13_21900452	Methylation	NA	-0.693525	0.693525	447
chr19_11564489	Methylation	PRKCSH_5589_Downstream	-0.692621	0.692621	448
chr19_11564489	Methylation	ELAVL3_1995_Exon-7	-0.692621	0.692621	448
chr16_879145	Methylation	NA	-0.692044	0.692044	449
chr3_48456439	Methylation	PLXNB1_5364_Upstream,Exon-20,Exon-21,Exon-19,Exon-5	-0.691925	0.691925	450
chr2_101437983	Methylation	NPAS2_4862_Intron-1	0.690686	0.690686	451
chr14_103822206	Methylation	NA	-0.690354	0.690354	452
chr15_98504603	Methylation	ARRDC4_91947_Intron-1	-0.689292	0.689292	453
chr17_34311804	Methylation	NA	-0.688808	0.688808	454
chr17_34311804	Methylation	CCL16_6360_Upstream	-0.688808	0.688808	454
chr17_34311804	Methylation	CCL14_6358_Intron-2,Intron-1	-0.688808	0.688808	454
chr17_34311804	Methylation	CCL14-CCL15_348249_Intron-6,Intron-5	-0.688808	0.688808	454
chr12_131418840	Methylation	NA	0.688743	0.688743	455
chr2_240291436	Methylation	HDAC4_9759_Intron-1	0.688243	0.688243	456
chr2_216577323	Methylation	NA	-0.687974	0.687974	457
chr2_216577323	Methylation	NA	-0.687974	0.687974	457
chr2_110970051	Methylation	NCRNA00116_205251_Exon-6,Exon-7,Exon-3	-0.680814	0.680814	458
chr5_140744399	Methylation	PCDHGA3_56112_Intron-1,Intron-2	0.678028	0.678028	459
chr5_140744399	Methylation	PCDHGB2_56103_Intron-1,Downstream	0.678028	0.678028	459
chr5_140744399	Methylation	PCDHGA2_56113_Intron-1	0.678028	0.678028	459
chr5_140744399	Methylation	PCDHGA1_56114_Intron-1	0.678028	0.678028	459
chr5_140744399	Methylation	PCDHGA5_56110_Exon-1	0.678028	0.678028	459
chr5_140744399	Methylation	PCDHGB1_56104_Intron-1	0.678028	0.678028	459
chr5_140744399	Methylation	PCDHGA4_56111_Intron-1	0.678028	0.678028	459
chr17_80158055	Methylation	CCDC57_284001_Intron-2,Intron-3	-0.676665	0.676665	460
chr11_66116015	Methylation	B3GNT1_11041_Upstream	-0.676148	0.676148	461
chr11_66116015	Methylation	BRMS1_25855_Upstream	-0.676148	0.676148	461
chr14_38679588	Methylation	SSTR1_6751_Exon-3,Intron-1	0.675686	0.675686	462
chr5_138533373	Methylation	SIL1_64374_Intron-1,Upstream	0.673309	0.673309	463
chr7_155303157	Methylation	CNPY1_285888_Intron-1	0.670977	0.670977	464
chr16_52225562	Methylation	NA	0.669133	0.669133	465
chr5_176519482	Methylation	FGFR4_2264_Downstream,Exon-7,Exon-6	-0.667126	0.667126	466
chr7_477833	Methylation	NA	-0.665198	0.665198	467
chr14_74413537	Methylation	FAM161B_145483_Intron-1	-0.663988	0.663988	468
chr14_74413537	Methylation	COQ6_51004_Upstream	-0.663988	0.663988	468
DNASE1_1773	Expression	DNASE1_1773	0.662732	0.662732	469
chr13_48893856	Methylation	RB1_5925_Intron-1,Intron-2	-0.661973	0.661973	470
chr17_48456001	Methylation	LRRC59_55379_Downstream	-0.659783	0.659783	471
chr17_48456001	Methylation	NA	-0.659783	0.659783	471
chr17_48456001	Methylation	EME1_146956_Upstream,Exon-4,Exon-3	-0.659783	0.659783	471
chr8_1900372	Methylation	ARHGEF10_9639_Intron-27,Intron-26,Intron-17	0.658521	0.658521	472
chr15_69744494	Methylation	RPLP1_6176_Upstream	-0.65764	0.65764	473
chr15_69744494	Methylation	KIF23_9493_Downstream	-0.65764	0.65764	473
chr5_33936434	Methylation	RXFP3_51289_Upstream	-0.655955	0.655955	474
chr12_103218136	Methylation	NA	0.655654	0.655654	475
chr11_125757033	Methylation	HYLS1_219844_Intron-1,Exon-1	-0.654623	0.654623	476
chr1_209128331	Methylation	NA	-0.652774	0.652774	477
chr17_47440438	Methylation	ZNF652_22834_Upstream	0.651885	0.651885	478
chr1_221062505	Methylation	HLX_3142_Downstream	0.651782	0.651782	479
chr9_95948581	Methylation	WNK2_65268_Intron-1	-0.651262	0.651262	480
chr18_76746186	Methylation	SALL3_27164_Intron-1	-0.65027	0.65027	481
chr10_105595020	Methylation	SH3PXD2A_9644_Intron-1	-0.64716	0.64716	482
chr17_46708136	Methylation	HOXB9_3219_Upstream	-0.646954	0.646954	483
chr17_46708136	Methylation	NA	-0.646954	0.646954	483
chr2_241717264	Methylation	KIF1A_547_Intron-10	0.64673	0.64673	484
chr20_2668714	Methylation	EBF4_57593_Upstream	0.645638	0.645638	485
chr8_23261214	Methylation	LOXL2_4017_Intron-1	-0.645547	0.645547	486
chr8_23261214	Methylation	ENTPD4_9583_Intron-12	-0.645547	0.645547	486
chr19_16918743	Methylation	NWD1_284434_Exon-19,Exon-18,Exon-17	0.645397	0.645397	487
chr9_99487350	Methylation	LOC441455_441455_Upstream	-0.643578	0.643578	488
chr7_155616254	Methylation	NA	-0.642849	0.642849	489
chr6_108395457	Methylation	OSTM1_28962_Exon-1	0.642842	0.642842	490
GPR15_2838	Expression	GPR15_2838	0.64279	0.64279	491
chr7_42214365	Methylation	GLI3_2737_Intron-2	0.641968	0.641968	492
chr3_62304552	Methylation	NA	0.641842	0.641842	493
chr3_62304552	Methylation	C3orf14_57415_Upstream	0.641842	0.641842	493
chr18_21166531	Methylation	NPC1_4864_Exon-1	-0.641209	0.641209	494
chr14_58619480	Methylation	C14orf37_145407_Intron-2,Upstream	-0.637937	0.637937	495
chr20_37850248	Methylation	LOC339568_339568_Intron-1	-0.637486	0.637486	496
chr8_26722204	Methylation	ADRA1A_148_Exon-1	-0.636725	0.636725	497
chr8_26722204	Methylation	NA	-0.636725	0.636725	497
chr11_64001409	Methylation	VEGFB_7423_Upstream	0.636646	0.636646	498
chr11_64001409	Methylation	NUDT22_84304_Downstream	0.636646	0.636646	498
chr11_64001409	Methylation	NA	0.636646	0.636646	498
chr11_64001409	Methylation	DNAJC4_3338_Exon-6,Exon-5	0.636646	0.636646	498
chr12_5602943	Methylation	NTF3_4908_Intron-1,Upstream	-0.636393	0.636393	499
chr2_23422464	Methylation	NA	-0.636132	0.636132	500
chr13_99142703	Methylation	STK24_8428_Intron-2	0.632516	0.632516	501
chr1_114521853	Methylation	OLFML3_56944_Upstream	-0.63247	0.63247	502
chr1_114521853	Methylation	HIPK1_204851_Downstream	-0.63247	0.63247	502
chr3_125709708	Methylation	NA	-0.630032	0.630032	503
chr7_100229800	Methylation	TFR2_7036_Exon-4,Exon-7,Exon-2	-0.627922	0.627922	504
chr4_2463207	Methylation	NA	0.624488	0.624488	505
chr16_926039	Methylation	LMF1_64788_Intron-6,Intron-7,Intron-5,Intron-3,Downstream	-0.62442	0.62442	506
chr11_20229911	Methylation	NA	-0.624258	0.624258	507
chr2_110970355	Methylation	NCRNA00116_205251_Exon-7,Exon-3,Intron-5	-0.622766	0.622766	508
chr3_30936575	Methylation	GADL1_339896_Upstream	-0.622236	0.622236	509
chr9_100614471	Methylation	FOXE1_2304_Upstream	0.622232	0.622232	510
PPL_5493	Expression	PPL_5493	0.622046	0.622046	511
chr8_145731337	Methylation	GPT_2875_Exon-6,Intron-7,Intron-6	-0.621284	0.621284	512
chr8_145731337	Methylation	PPP1R16A_84988_Downstream	-0.621284	0.621284	512
chr8_145731337	Methylation	MFSD3_113655_Upstream	-0.621284	0.621284	512
chr22_47058404	Methylation	GRAMD4_23151_Intron-4,Intron-3	-0.620762	0.620762	513
chr14_21101553	Methylation	NA	0.619089	0.619089	514
chr2_110969856	Methylation	NCRNA00116_205251_Exon-6,Exon-7,Exon-3	-0.618244	0.618244	515
chr10_743392	Methylation	NA	0.618236	0.618236	516
chr10_130759096	Methylation	NA	-0.618223	0.618223	517
chr19_57633590	Methylation	USP29_57663_Intron-1	-0.61808	0.61808	518
