# Supplementary material for: Depression and suicide risk prediction models using blood-derived multi-omics data
Source: Transl Psychiatry. 2019 Oct 17;9:262. doi: 10.1038/s41398-019-0595-2 (PMC6797735; doi:10.1038/s41398-019-0595-2)
Supplement: Supplementary file 8 — Table S7. Enrichment analysis result of the models' marker [file 41398_2019_595_MOESM8_ESM.xlsx]

## Sheet: Sheet1
Table S7. Enrichment analysis result of the models' marker
Model	Target	Term	Gene number	Gene list	PCDH gene family	P value	Benjamini P value
Case classifier	Depression	hsa04390:Hippo signaling pathway	6	FRMD1, PRKCZ, FZD7, GDF7, PARD3, CTNNA2	X	0.000370027	0.0459146
Case classifier	Suicide	GO:0007156~homophilic cell adhesion via plasma membrane adhesion molecules	22	PCDHGB7, PCDHGC4, PCDHGC5, PCDHGC3, PCDHGA5, PCDHGB5, PCDHGB6, PCDHGB2, PCDHGB4, PCDHGB3, PCDHGA8, PCDHGA1, PCDHGA11, PCDHGA2, PCDHGB1, PCDHGA3, PCDHGA9, PCDHGA10, PCDHGA4, PCDHGA6, PCDHGA7, PCDHGA12	O	5.96052e-23	3.21868e-20
Case classifier	Suicide	GO:0005509~calcium ion binding	25	PCDHGB7, PCDHGC4, PCDHGC5, PCDHGB5, PCDHGB6, PCDHGB2, PCDHGB3, PCDHGB4, PCDHGA11, PCDHGB1, PCDHGA9, PCDHGA10, PCDHGA6, PCDHGA7, ANXA2, STIM1, PCDHGC3, PCDHGA5, PCDHGA1, PCDHGA8, PCDHGA2, PCDHGA3, PCDHGA4, PCDHGA12, DYSF	O	3.86288e-12	7.64856e-10
Case classifier	Suicide	GO:0005886~plasma membrane	41	PCDHGB7, PCDHGC4, PCDHGC5, KCNC4, PCDHGB5, PCDHGB6, PCDHGB2, PCDHGB3, PCDHGB4, PCDHGA11, PCDHGB1, PCDHGA9, PCDHGA10, PCDHGA6, BAIAP2L1, PCDHGA7, RGS7, RAPH1, ALPP, CERK, GRIN2B, ANXA2, TMPRSS7, PCDHGC3, PSENEN, STIM1, PCDHGA5, TULP1, IRS2, DIO3, UAP1, NISCH, PCDHGA8, PCDHGA1, PCDHGA2, KCNQ2, PCDHGA3, PCDHGA4, CTNNA1, PCDHGA12, DYSF	O	0.000117341	0.0179093
Regression	HAM17	GO:0007156~homophilic cell adhesion via plasma membrane adhesion molecules	40	PCDHGB7, PCDHGC4, PCDHGC5, CDH23, IGSF9B, PCDHGB5, PCDHA12, PCDHGB6, PCDHA11, PCDHGB2, PCDHA10, PCDHGB3, PCDHGB4, PCDHGA11, PCDHGB1, PCDHGA9, PCDHA9, PCDHA13, PCDHGA10, PCDHGA6, PCDHGA7, DSCAML1, PCDHGC3, PCDHA5, PCDHA6, PCDHGA5, PCDHA7, PCDHA8, PCDHGA8, PCDHGA1, PCDHA2, PCDHGA2, PCDHA1, PCDHGA3, PCDHA4, PCDHA3, PCDHGA4, PCDH8, CELSR1, PCDHGA12	O	1.01011e-20	2.72324e-17
Regression	HAM17	GO:0005509~calcium ion binding	69	PCDHGB7, PCDHGC4, PCDHGC5, SMOC2, NOTCH4, PCDHGB5, THBS4, MGMT, VSNL1, FKBP9, PCDHGB6, PCDHGB2, PCDHGB4, PCDHGB3, PCDHGA11, PCDHGB1, PCDHGA9, PCDHGA10, PCDHA9, PCDHGA6, PCDHGA7, KCNIP2, PRKCSH, CACNA1B, SULF1, SCUBE1, DLL1, PCDHGA8, DYSF, CAPN3, CDH23, PCDHA12, PCDHA11, PCDHA10, NCALD, PCDHA13, HPCAL4, MMP17, MMP14, OCM, CDK5R1, CIB1, PCDHGC3, PCDHA5, PCDHGA5, PCDHA6, PCDHA7, EFCAB12, PCDHA8, MAC…	O	1.75295e-11	1.44443e-08
Regression	SSI	GO:0007156~homophilic cell adhesion via plasma membrane adhesion molecules	37	PCDHGB7, PCDHGC4, PCDHGC5, PCDHB3, PCDHGB5, PCDHA12, PCDHGB6, PCDHA11, PCDHGB2, PCDHA10, PCDHGB3, PCDHGB4, PCDHB2, PCDHGA11, PCDHGB1, PCDHGA9, PCDHA9, PCDHGA10, PCDHGA6, PCDHGA7, PCDHGC3, PCDHA5, PCDHA6, PCDHGA5, PCDHA7, PCDHA8, CDH16, PCDHGA8, PCDHGA1, PCDHA2, PCDHGA2, PCDHA1, PCDHGA3, PCDHA4, PCDHA3, PCDHGA4, PCDHGA12	O	5.18071e-25	1.00609e-21
Regression	SSI	GO:0005509~calcium ion binding	51	PCDHGB7, PCDHGC4, PCDHGC5, HPCAL1, SNCB, NOTCH1, OTOF, PCDHGB5, PCDHGB6, PCDHGB2, PCDHGB3, PCDHGB4, PCDHGA11, PCDHGB1, TCHH, PCDHGA9, PCDHA9, PCDHGA10, PCDHGA6, PCDHGA7, ACTN1, GRIN1, PRKCSH, ATP2C1, PCDHGA8, TBC1D9B, PCDHB3, PCDHA12, PCDHA11, PCDHA10, PCDHB2, CRELD2, PCDHGC3, PCDHA5, PCDHGA5, PCDHA6, PCDHA7, PCDHA8, CDH16, PCDHGA1, PCDHA2, PCDHGA2, PCDHA1, PCDHGA3, PCDHA4, PCDHGA4, PCDHA3, THBS2…	O	1.10783e-11	6.01549e-09
Regression	SSI	GO:0007399~nervous system development	25	EP300, NEUROD6, PCDHA5, HDAC4, PCDHA6, PCDHB3, PCDHA7, PCDHA8, KIAA2022, L1CAM, ZEB2, ELAVL3, PURA, PCDHA11, PCDHA10, OLFM1, PCDHA2, PCDHB2, PCDHA1, PCDHA4, PCDHA3, LY6H, CSGALNACT1, NTF3, NAV2	O	1.5229e-07	0.000147862
Regression	SSI	GO:0045892~negative regulation of transcription, DNA-templated	29	MAGEL2, BHLHE40, BHLHE41, CBFA2T3, NOTCH1, RFX3, RASD1, RBAK, LIMS1, LOXL2, NKX2-5, MYF6, TBX3, FOXP3, MSX2, CTBP1, LHX9, PRDM16, FOXE1, HDAC4, RB1, ZNF425, GLI3, PURA, REST, ZNF238, BRMS1, INPP5K, POU2F1	X	3.71148e-05	0.0237398
Regression	SSI	GO:0005886~plasma membrane	134	PCDHGB7, TRIP6, PCDHGC4, PCDHGC5, HOMER3, BSG, GPR61, SLC7A11, ADRB2, ANK3, ICOSLG, DAGLA, ANK2, SLC2A7, TMEM88, FZD7, IL17RB, PCDHA9, REM2, CACNA2D2, TTYH2, KIAA1199, PLXNB1, CDK5R2, MCF2L, MCHR1, INPP5K, LPP, SLC12A7, LRRC45, SSTR1, GPR148, L1CAM, MYO1C, SH3TC2, GPR15, LTB4R2, AHNAK, SLC22A5, PRLHR, WNK2, CD46, PLEKHA2, DCXR, GNAI3, CD1D, AGTR1, MYH9, TRPM2, TNK2, NFATC2, SSTR5, RXFP3, ATP8B3, …	O	7.93625e-05	0.0261599
Regression	SSI	GO:0003705~transcription factor activity, RNA polymerase II distal enhancer sequence-specific binding	9	PURA, GLI1, BHLHE40, BHLHE41, NFIX, RFX3, NKX2-5, MYF6, FOXP3	X	0.000174308	0.0462262
